# Supplementary material for: Sulfide-oxidizing potential and hypersalinity tolerance strategies in salt-crust covered coastal microbial mats
Source: ISME J. 2026 Jun 26;20(1):wrag166. doi: 10.1093/ismejo/wrag166 (PMC13384644; doi:10.1093/ismejo/wrag166)
Supplement: File_S1_Functions_per_MAG_revised_wrag166 [file file_s1_functions_per_mag_revised_wrag166.xlsx]

## Sheet: MAG_functions_and_abundance
Taxonomy	Bin	Completeness	Contamination	Strain-level redundancy	Duplication	Length	L50		Acetogenesis_5-methyltetrahydrofolate_corrinoid-iron_sulfur_protein_methyltransferase	Acetogenesis_NADP-dependent_formate_dehydrogenase	Acetogenesis_acetate-CoA_ligase	Acetogenesis_acetate_kinase	Acetogenesis_formyltetrahydrofolate_synthetase	Acetogenesis_methenyltetrahydrofolate_cyclohydrolase	Acetogenesis_methylenetetrahydrofolate_reductase	Acetogenesis_phosphate_acetyltransferase	Different_function_RuBisCO	C-fixation_RuBisCO	C-fixation_ATP-citrate_lyase	C-fixation_KOR	C-fixation_POR	C-fixation_Acetyl-CoA_synthase_CO-dehydrogenase	C-fixation_carbonic_anhydrase	C-fixation_Biotin_carboxylase	C-fixation_Malonyl-CoA_reductase	C-fixation_Propionyl-CoA_carboxylase	C-fixation_propionyl-CoA_synthase	CO-oxidation_CO_dehydrogenase	EET_Decaheme_cytochromes	Fermentation_fumarate_reductase	Hydrogenase_CO-induced	Hydrogenase_Fe_only	Hydrogenase_bidirectional_NADP_reducing	Hydrogenase_bidirectional_NiFe_NAD_reducing	Hydrogenase_uptake_NiFe	Light_Rhodopsin	Light_Beta-carotene_ketolase	Light_Beta-carotene_monooxygenase	Light_Carotenoid_biosynthesis_protein	Light_Blue_light_sensing	Motility_flagelar	Motility_gliding	Light_Chlorophyll_synthesis	Light_Photosystem_I	Light_Photosystem_II	Light_Photosystem_II_diff_annot	Methanogenesis_01_F420-dependent_methylene-H4_MPT_reductase	Methanogenesis_01_formylmethanofuran_dehydrogenase	Methanogenesis_01_formylmethanofuran_formyltransferase
Archaea;Asgardarchaeota;Thorarchaeia;Thorarchaeales;Thorarchaeaceae;WJIL01;WJIL01 sp014730275	OSALT_MAG378	88.11	2.8	0	2.8	2558601	21566		0	0	0	0	1	1	0	0	0	0	0	1	4	0	2	0	0	0	0	0	0	6	0	0	2	0	0	0	0	0	1	0	1	1	0	0	0	0	1	0	0
Archaea;Halobacteriota;Halobacteria;Halobacteriales;DATFIX01;DATFIX01	OSALT_MAG162	67.07	3.435	3.435	6.87	2464603	5816		0	2	0	0	1	1	0	0	1	0	0	1	4	0	1	1	0	2	0	0	0	4	0	0	1	2	0	1	0	1	0	0	7	0	0	0	1	0	0	1	0
Archaea;Halobacteriota;Halobacteria;Halobacteriales;DATFIX01;DATFIX01	OSALT_MAG241	65.48	4.48061	2.38939	6.87	2790988	4697		0	1	0	0	1	0	0	0	1	0	0	1	4	0	0	1	0	2	0	0	0	4	0	0	1	0	0	1	0	1	1	0	8	0	0	0	1	0	1	1	0
Archaea;Halobacteriota;Halobacteria;Halobacteriales;DATFIX01;DATFIX01	OSALT_MAG304	50.87	2.52314	1.57686	4.1	2077558	5067		0	2	0	0	1	1	0	0	1	0	0	0	4	0	1	0	0	0	0	0	0	1	0	0	1	2	1	0	0	1	0	0	7	0	0	0	0	0	0	1	0
Archaea;Halobacteriota;Halobacteria;Halobacteriales;Haladaptataceae;Halorussus	OSALT_MAG167	65.82	1.83215	2.13784	3.97	2682282	2253		0	1	0	0	0	1	0	0	0	0	0	0	2	0	2	1	0	2	0	0	0	2	0	0	0	0	0	1	0	1	1	0	10	0	1	0	1	0	1	0	0
Archaea;Halobacteriota;Halobacteria;Halobacteriales;Haladaptataceae;Halorussus	OSALT_MAG177	63.95	4.57043	0.979575	5.55	2796063	4211		0	1	0	0	0	1	0	0	1	0	0	0	2	0	0	1	0	2	0	0	0	1	0	0	0	0	0	0	0	0	1	0	6	0	0	0	1	0	1	0	0
Archaea;Halobacteriota;Halobacteria;Halobacteriales;Haloarculaceae	OSALT_MAG106	93.53	1.855	0.795	2.65	3618678	17987		0	1	0	0	1	1	1	0	0	0	0	0	2	0	1	1	0	2	0	3	0	5	0	0	0	0	2	1	0	1	1	0	5	0	0	0	1	0	1	0	0
Archaea;Halobacteriota;Halobacteria;Halobacteriales;Haloarculaceae	OSALT_MAG137	51.9	2.16342	3.78658	5.95	1959163	4069		0	1	0	0	0	1	1	0	0	0	0	0	2	0	0	1	0	2	0	1	0	3	0	0	0	0	0	1	0	1	0	0	7	0	0	0	0	0	1	0	0
Archaea;Halobacteriota;Halobacteria;Halobacteriales;Haloarculaceae;Haloglomus	OSALT_MAG97	80.32	1.465	1.465	2.93	3197557	6305		0	0	0	0	1	1	0	0	0	0	0	0	2	0	2	1	0	2	0	3	0	4	0	0	0	0	0	1	0	1	1	0	8	0	0	0	1	0	0	0	0
Archaea;Halobacteriota;Halobacteria;Halobacteriales;Haloarculaceae;Halomarina	OSALT_MAG53	88.79	0.579942	1.16006	1.74	2977707	55100		0	1	0	0	1	1	1	0	1	0	0	0	2	0	2	1	0	2	0	0	0	4	0	0	0	0	0	1	0	1	1	0	7	0	0	0	1	0	1	0	0
Archaea;Halobacteriota;Halobacteria;Halobacteriales;Haloarculaceae;Halorarius	OSALT_MAG321	64.86	1.84	0	1.84	2287059	20821		0	2	0	0	1	0	0	0	1	0	0	0	2	0	2	0	0	0	0	0	0	4	0	0	0	0	1	0	0	0	0	0	4	0	0	0	1	0	0	1	0
Archaea;Halobacteriota;Halobacteria;Halobacteriales;Haloarculaceae;Halorientalis	OSALT_MAG207	54.81	1.32484	2.38516	3.71	2731326	5118		0	1	0	0	0	1	0	0	0	0	0	0	2	0	1	1	0	2	0	0	0	1	0	0	0	0	1	1	0	1	1	0	5	0	0	0	1	0	0	0	0
Archaea;Halobacteriota;Halobacteria;Halobacteriales;Haloarculaceae;Halosegnis	OSALT_MAG37	96.84	1	0	1	3059810	48965		0	1	0	0	1	1	1	0	1	0	0	0	2	0	2	1	0	2	0	3	0	4	0	0	0	0	0	1	0	1	1	0	6	0	0	0	1	0	1	0	0
Archaea;Halobacteriota;Halobacteria;Halobacteriales;Haloarculaceae;Halovenus;Halovenus sp028275025	OSALT_MAG219	72.4	0.193314	1.54669	1.74	1739067	3449		0	0	0	0	0	1	0	0	0	0	0	0	2	0	0	1	0	2	0	0	0	1	0	0	0	0	0	0	0	0	1	0	8	0	0	0	0	0	1	0	0
Archaea;Halobacteriota;Halobacteria;Halobacteriales;Haloarculaceae;Natronomonas	OSALT_MAG295	85.22	3.8675	0.8925	4.76	2334423	5475		0	1	0	1	1	1	0	0	0	0	0	0	1	0	2	1	0	2	0	4	0	4	0	0	0	0	0	1	0	1	1	0	8	0	0	0	0	0	1	0	0
Archaea;Halobacteriota;Halobacteria;Halobacteriales;Haloarculaceae;Natronomonas	OSALT_MAG221	65.43	1.32431	1.65569	2.98	1848083	2080		0	1	0	0	0	1	0	0	1	0	0	0	2	0	1	1	0	3	1	0	0	4	0	0	0	0	0	1	0	1	1	0	8	0	0	0	1	0	1	0	0
Archaea;Halobacteriota;Halobacteria;Halobacteriales;Haloarculaceae;Salinibaculum	OSALT_MAG224	78.22	1.715	1.715	3.43	2842692	7070		0	0	0	0	0	1	0	0	0	0	0	0	2	0	2	1	0	2	0	0	0	5	0	0	0	0	0	1	0	1	1	0	11	0	0	0	1	0	1	1	0
Archaea;Halobacteriota;Halobacteria;Halobacteriales;Haloarculaceae;Salinirubellus	OSALT_MAG124	95.94	4.26388	2.43612	6.7	4155260	11290		0	2	0	0	1	1	1	0	0	0	0	0	2	0	2	1	0	2	0	0	0	4	0	0	0	0	0	1	0	1	1	0	6	0	1	0	1	0	1	0	0
Archaea;Halobacteriota;Halobacteria;Halobacteriales;Haloarculaceae;Salinirubellus	OSALT_MAG86	94.82	1.7	0	1.7	3823622	34576		0	1	0	0	1	1	1	0	1	0	0	0	2	0	2	1	0	2	0	0	0	7	0	0	0	0	0	1	0	1	1	0	10	0	0	0	1	0	1	0	0
Archaea;Halobacteriota;Halobacteria;Halobacteriales;Haloarculaceae;Salinirubellus	OSALT_MAG100	93.01	2.184	0.546	2.73	4023669	10422		0	1	0	0	1	1	1	0	1	0	0	0	2	0	2	1	0	2	0	3	0	4	0	0	0	0	0	1	0	1	1	0	10	0	1	0	1	0	1	0	0
Archaea;Halobacteriota;Halobacteria;Halobacteriales;Haloarculaceae;Salinirubellus	OSALT_MAG29	91.35	1.70625	1.02375	2.73	3656770	16400		0	1	0	0	1	1	1	0	1	0	0	0	2	0	2	1	0	2	1	0	0	5	0	0	0	0	0	1	0	1	1	0	10	0	1	0	1	0	1	0	0
Archaea;Halobacteriota;Halobacteria;Halobacteriales;Haloarculaceae;Salinirubellus	OSALT_MAG39	90.13	1.51123	1.20877	2.72	3313151	10198		0	1	0	0	1	1	1	0	1	0	0	0	2	0	2	1	0	2	0	0	0	4	0	0	0	0	0	1	0	1	0	0	9	0	0	0	0	0	1	1	0
Archaea;Halobacteriota;Halobacteria;Halobacteriales;Haloarculaceae;Salinirubellus	OSALT_MAG123	83.48	4.9512	1.1788	6.13	3338795	21886		0	0	0	0	0	0	0	0	0	0	0	0	2	0	2	1	0	2	0	3	0	1	0	0	0	0	0	1	0	1	0	0	8	0	1	0	0	0	1	0	0
Archaea;Halobacteriota;Halobacteria;Halobacteriales;Haloarculaceae;Salinirubellus	OSALT_MAG101	70.74	0.424	0.106	0.53	3136566	5925		0	1	0	0	0	1	1	0	0	0	0	0	2	0	1	1	0	2	0	3	0	5	0	0	0	0	0	1	0	1	1	0	10	0	0	0	0	0	1	0	0
Archaea;Halobacteriota;Halobacteria;Halobacteriales;Haloarculaceae;Salinirubellus	OSALT_MAG90	69.3	2.72	0.68	3.4	2595720	3891		0	1	0	0	0	1	1	0	1	0	0	0	0	0	2	1	0	2	0	3	0	1	0	0	0	0	0	1	0	1	0	0	7	0	0	0	1	0	0	0	0
Archaea;Halobacteriota;Halobacteria;Halobacteriales;Haloarculaceae;Salinirubellus	OSALT_MAG24	68.86	2.637	0.293	2.93	3264899	4610		0	1	0	0	1	1	1	0	0	0	0	0	2	0	2	1	0	2	0	3	0	4	0	0	0	0	0	1	0	1	1	0	10	0	0	0	0	0	1	0	0
Archaea;Halobacteriota;Halobacteria;Halobacteriales;Haloarculaceae;Salinirubellus	OSALT_MAG227	68.23	2.27487	1.62513	3.9	3572672	3564		0	1	0	0	1	1	1	0	1	0	0	0	2	0	1	1	0	2	0	3	0	4	0	0	0	0	0	1	0	1	1	0	10	0	0	0	1	0	1	0	0
Archaea;Halobacteriota;Halobacteria;Halobacteriales;Haloarculaceae;Salinirubellus	OSALT_MAG69	51.17	4.9857	1.4243	6.41	2707216	1702		0	1	0	0	1	1	1	0	1	0	0	0	2	0	2	1	0	2	0	2	0	2	0	0	0	0	0	1	0	1	0	0	8	0	0	0	1	0	1	0	0
Archaea;Halobacteriota;Halobacteria;Halobacteriales;Haloarculaceae;Salinirussus	OSALT_MAG223	55.03	0.5875	1.7625	2.35	1937349	5918		0	1	0	0	0	0	0	0	0	0	0	0	2	0	2	0	0	0	0	3	0	4	0	0	0	0	0	1	0	1	1	0	4	0	0	0	1	0	0	0	0
Archaea;Halobacteriota;Halobacteria;Halobacteriales;Haloarculaceae;Salinirussus;Salinirussus salinus	OSALT_MAG88	54.45	1.13709	0.852914	1.99	1724761	4145		0	1	0	0	0	1	0	0	0	0	0	0	0	0	1	0	0	0	0	1	0	4	0	0	0	0	0	1	0	1	1	0	4	0	0	0	1	0	1	0	0
Archaea;Halobacteriota;Halobacteria;Halobacteriales;Haloarculaceae;SW-9-67-25	OSALT_MAG156	69.91	6.40797	3.12203	9.53	3038031	6217		0	1	0	0	0	1	1	0	1	0	0	0	2	0	2	1	0	2	0	3	0	4	0	0	0	0	2	1	0	1	1	0	10	0	1	0	1	0	0	0	0
Archaea;Halobacteriota;Halobacteria;Halobacteriales;Halobacteriaceae;JBEQBK01	OSALT_MAG301	82.62	2.32375	0.53625	2.86	2455841	15905		0	0	0	0	0	1	0	0	1	0	0	0	2	0	0	1	0	2	0	3	0	4	0	0	0	0	0	1	0	1	1	0	4	0	1	0	1	0	2	0	0
Archaea;Halobacteriota;Halobacteria;Halobacteriales;Haloferacaceae;A07HB70	OSALT_MAG07	96.5	2.15	0	2.15	4901690	27665		0	2	0	0	1	1	1	0	0	0	0	0	2	0	2	1	0	2	0	3	0	2	0	0	0	0	0	1	0	1	1	0	8	0	1	0	1	0	1	0	0
Archaea;Halobacteriota;Halobacteria;Halobacteriales;Haloferacaceae;A07HB70	OSALT_MAG02	94.26	3.77012	0.289884	4.06	5000738	18590		0	2	0	0	1	1	1	0	0	0	0	0	2	0	1	1	0	2	0	3	0	3	0	0	0	0	0	1	0	1	1	0	9	0	1	0	0	0	1	0	0
Archaea;Halobacteriota;Halobacteria;Halobacteriales;Haloferacaceae;A07HB70	OSALT_MAG111	92.57	1.4701	1.9599	3.43	2901903	19272		0	1	0	0	1	0	1	0	0	0	1	0	2	0	2	1	0	2	0	3	0	4	0	0	0	0	2	1	0	1	1	0	9	0	1	0	0	0	1	0	0
Archaea;Halobacteriota;Halobacteria;Halobacteriales;Haloferacaceae;A07HB70	OSALT_MAG66	91.4	1.25528	1.46472	2.72	2722646	31856		0	1	0	0	1	1	1	0	0	0	0	0	2	0	2	1	0	2	0	3	0	4	0	0	0	0	2	1	0	1	1	0	9	0	1	0	1	0	1	0	0
Archaea;Halobacteriota;Halobacteria;Halobacteriales;Haloferacaceae;A07HB70	OSALT_MAG18	87.64	1.305	1.305	2.61	3542870	7313		0	2	0	0	1	1	1	0	0	0	0	0	2	0	0	1	0	2	0	3	0	4	0	0	0	0	0	1	0	1	1	0	8	0	0	0	1	0	1	0	0
Archaea;Halobacteriota;Halobacteria;Halobacteriales;Haloferacaceae;A07HB70	OSALT_MAG257	84.82	1.65	0	1.65	2626326	23490		0	0	0	0	0	1	1	0	0	0	0	0	2	0	0	1	0	2	0	4	0	4	0	0	0	0	0	1	0	1	1	0	8	0	1	0	0	0	1	1	0
Archaea;Halobacteriota;Halobacteria;Halobacteriales;Haloferacaceae;A07HB70	OSALT_MAG159	64.32	4.92248	0.307524	5.23	4290856	5678		0	2	0	0	1	1	1	0	0	0	0	0	0	0	1	1	0	2	0	3	0	4	0	0	0	0	0	1	0	1	1	0	4	0	1	0	0	0	0	0	0
Archaea;Halobacteriota;Halobacteria;Halobacteriales;Haloferacaceae;Halobellus	OSALT_MAG76	84.52	2.664	1.776	4.44	2518738	8454		0	1	0	0	1	1	0	0	0	0	0	0	1	0	2	1	0	2	0	0	0	4	0	0	0	0	0	1	0	1	1	0	9	0	1	0	0	0	1	1	0
Archaea;Halobacteriota;Halobacteria;Halobacteriales;Haloferacaceae;Halobellus	OSALT_MAG25	84.45	1.6862	1.0538	2.74	2649910	9148		0	1	0	0	1	1	1	0	0	0	0	0	2	0	2	1	0	2	0	0	0	4	0	0	0	0	0	1	0	1	1	0	9	0	1	0	1	0	1	0	0
Archaea;Halobacteriota;Halobacteria;Halobacteriales;Haloferacaceae;Halogeometricum	OSALT_MAG96	94.62	1.14121	3.70879	4.85	3779439	26358		0	1	1	0	1	1	1	0	1	0	0	0	2	0	2	1	0	2	0	3	0	5	0	0	0	0	0	1	0	1	1	0	10	0	1	0	1	0	1	0	0
Archaea;Halobacteriota;Halobacteria;Halobacteriales;Haloferacaceae;Halogeometricum;Halogeometricum rufum	OSALT_MAG80	89.55	2.05728	3.23272	5.29	3672469	9455		0	1	0	0	1	1	1	0	1	0	0	0	2	0	2	1	0	2	0	0	0	4	0	0	0	0	0	1	0	1	1	0	10	0	1	0	1	0	1	0	0
Archaea;Halobacteriota;Halobacteria;Halobacteriales;Haloferacaceae;Halogeometricum;Halogeometricum rufum	OSALT_MAG118	60.17	4.91519	1.47481	6.39	2527493	3756		0	1	0	0	0	1	0	0	0	0	0	0	0	0	0	1	0	2	0	3	0	4	0	0	0	0	0	1	0	0	1	0	7	0	0	0	1	0	1	0	0
Archaea;Halobacteriota;Halobacteria;Halobacteriales;Haloferacaceae;Haloplanus	OSALT_MAG238	97.23	4.38943	2.29057	6.68	2740785	36960		0	1	0	0	1	1	1	0	0	0	0	0	2	0	2	1	0	2	0	3	0	4	0	0	0	0	0	1	0	1	1	0	6	0	1	0	0	0	1	1	0
Archaea;Halobacteriota;Halobacteria;Halobacteriales;Haloferacaceae;Haloplanus	OSALT_MAG150	94.42	2.56357	1.19643	3.76	2730770	29175		0	2	0	0	1	1	1	0	0	0	0	0	2	0	2	1	0	2	0	3	0	4	0	0	0	0	0	1	0	1	1	0	7	0	1	0	0	0	1	0	0
Archaea;Halobacteriota;Halobacteria;Halobacteriales;Haloferacaceae;Haloplanus	OSALT_MAG115	82.56	3.94197	1.47803	5.42	2690277	6857		0	2	0	0	1	1	1	0	0	0	0	0	2	0	2	1	0	2	0	2	0	4	0	0	0	0	2	1	0	1	1	0	4	0	1	0	0	0	1	1	0
Archaea;Halobacteriota;Halobacteria;Halobacteriales;Haloferacaceae;Haloplanus	OSALT_MAG191	62.92	2.04158	0.408415	2.45	1521319	4746		0	1	0	0	1	1	1	0	0	0	0	0	2	0	2	1	0	1	0	1	0	5	0	0	0	0	2	1	0	0	1	0	5	0	1	0	0	0	1	1	0
Archaea;Halobacteriota;Halobacteria;Halobacteriales;Haloferacaceae;Haloplanus;Haloplanus salinus	OSALT_MAG171	87.45	2.2225	0.3175	2.54	2486869	9320		0	2	0	0	1	1	1	0	0	0	0	0	2	0	2	1	0	2	0	0	0	4	0	0	0	0	2	1	0	1	1	0	10	0	1	0	0	0	1	0	0
Archaea;Halobacteriota;Halobacteria;Halobacteriales;Haloferacaceae;Halorubrum	OSALT_MAG64	95.82	0.684	1.026	1.71	2748106	19555		0	1	0	0	1	1	0	0	0	0	0	0	2	0	2	1	0	2	0	0	0	4	0	0	0	0	0	1	0	1	1	0	10	0	1	0	1	0	1	1	0
Archaea;Halobacteriota;Halobacteria;Halobacteriales;Haloferacaceae;Halorubrum;Halorubrum tropicale	OSALT_MAG68	56.34	0.298661	1.79134	2.09	1403048	4069		0	1	0	0	1	0	0	0	0	0	0	0	2	0	0	0	0	1	0	0	0	0	0	0	0	0	0	1	0	1	1	0	6	0	1	0	0	0	1	0	0
Archaea;Halobacteriota;Halobacteria;Halobacteriales;Haloferacaceae;JAHENP01	OSALT_MAG266	97.09	4.31	0	4.31	4582999	24254		0	1	0	1	1	1	0	1	1	0	0	0	2	0	1	1	0	2	0	0	0	4	0	0	0	0	0	1	0	1	1	0	11	0	0	0	1	0	1	0	0
Archaea;Halobacteriota;Halobacteria;Halobacteriales;Haloferacaceae;JBEPXT01	OSALT_MAG72	81.17	3.37119	2.80881	6.18	2692798	2196		0	2	0	0	1	1	0	0	1	0	0	0	4	1	2	1	0	2	0	0	0	4	0	0	1	2	2	1	0	1	1	0	7	0	0	0	0	0	1	1	0
Archaea;Halobacteriota;Halobacteria;Halobacteriales;Haloferacaceae;JBEPXT01	OSALT_MAG352	61.68	0.935	0.935	1.87	1889781	12943		0	2	0	0	0	1	0	0	1	0	0	0	0	0	1	0	0	0	0	0	0	4	0	0	0	0	2	1	0	1	1	0	5	0	0	0	1	0	1	1	0
Archaea;Halobacteriota;Halobacteria;Halobacteriales;Haloferacaceae;JBEPXT01	OSALT_MAG81	51.16	0.564489	1.50551	2.07	2164063	4290		0	1	0	0	1	1	0	0	0	0	0	0	4	1	1	1	0	1	0	0	0	5	0	0	2	2	2	1	0	1	0	0	8	0	0	0	1	0	1	1	0
Archaea;Halobacteriota;Halobacteria;Halobacteriales;Haloferacaceae;Salinigranum	OSALT_MAG22	97.78	1.02852	0.77148	1.8	4288096	40958		0	3	1	0	1	1	1	0	1	0	0	0	2	0	2	1	0	2	0	3	0	4	0	0	0	0	2	1	0	1	1	0	9	0	0	0	1	0	1	0	0
Archaea;Halobacteriota;Halobacteria;Halobacteriales;Haloferacaceae;Salinigranum	OSALT_MAG153	83.69	5.07211	2.89789	7.97	4070736	6970		0	2	0	0	1	1	1	0	0	0	0	0	2	0	2	1	0	2	0	3	0	4	0	0	0	0	0	1	0	1	1	0	9	0	0	0	1	0	1	0	0
Archaea;Halobacteriota;Halobacteria;Halobacteriales;Haloferacaceae;Salinigranum	OSALT_MAG286	65.36	5.53415	1.00585	6.54	3913096	6381		0	1	0	0	1	1	1	0	1	0	0	0	2	0	2	1	0	2	0	0	0	5	0	0	0	0	1	1	0	1	1	0	7	0	0	0	0	0	1	0	0
Archaea;Halobacteriota;Halobacteria;Halobacteriales;Haloferacaceae;Salinigranum	OSALT_MAG38	59.68	0.87	0.87	1.74	2652309	4981		0	2	0	0	1	1	1	0	0	0	0	0	1	0	1	0	0	1	0	3	0	2	0	0	0	0	0	1	0	0	1	0	5	0	0	0	1	0	0	0	0
Archaea;Halobacteriota;Halobacteria;Halobacteriales;Haloferacaceae;Salinigranum	OSALT_MAG189	54.27	5.19587	1.83413	7.03	2124847	6612		0	1	0	0	0	1	1	0	1	0	0	0	0	0	0	0	0	0	0	3	0	1	0	0	0	0	0	0	0	0	0	0	7	0	0	0	0	0	1	0	0
Archaea;Halobacteriota;Halobacteria;Halobacteriales;Haloferacaceae;Salinigranum	OSALT_MAG74	52.56	2.28	0.76	3.04	1941051	4005		0	1	0	0	1	1	0	0	0	0	0	0	2	0	1	1	0	2	0	3	0	4	0	0	0	0	0	1	0	0	1	0	6	0	0	0	1	0	0	0	0
Archaea;Halobacteriota;Halobacteria;Halobacteriales;Haloferacaceae;Salinigranum	OSALT_MAG114	51.4	0	0.93	0.93	2783897	7147		0	1	0	0	0	1	0	0	0	0	0	0	0	1	2	0	0	1	0	3	0	0	0	0	0	0	0	1	0	1	1	0	10	0	0	0	1	0	1	0	0
Archaea;Halobacteriota;Halobacteria;Halobacteriales;Haloferacaceae;Salinigranum;Salinigranum halophilum	OSALT_MAG85	78.78	2.06488	1.47512	3.54	2649131	5210		0	1	0	0	0	1	0	0	0	0	0	0	2	0	1	1	0	2	0	3	0	5	0	0	0	0	0	1	0	1	1	0	9	0	0	0	0	0	1	0	0
Archaea;Halobacteriota;Halobacteria;Halobacteriales;Haloferacaceae;Salinigranum;Salinigranum sp041641895	OSALT_MAG04	99.62	1.17	1.17	2.34	4350362	20964		0	2	1	0	1	1	1	0	1	0	0	0	2	0	2	1	0	2	0	3	0	4	0	0	0	0	2	1	0	1	1	0	9	0	0	0	1	0	1	0	0
Archaea;Halobacteriota;Halobacteria;Halobacteriales;Haloferacaceae;Salinirubrum	OSALT_MAG14	97.33	0.882	0.588	1.47	3956181	26292		0	1	0	0	0	1	0	0	1	0	0	0	2	0	1	1	0	2	0	0	0	4	0	0	0	0	0	1	0	1	1	0	9	0	1	0	1	0	1	0	0
Archaea;Halobacteriota;Halobacteria;Halobacteriales;Haloferacaceae;Salinirubrum	OSALT_MAG08	91.67	3.5048	2.9652	6.47	3600510	19456		0	1	0	0	0	1	0	0	1	0	0	0	2	0	1	1	0	2	0	0	0	4	0	0	0	0	2	1	0	1	1	0	10	0	0	0	1	0	1	0	0
Archaea;Halobacteriota;Halobacteria;Halobacteriales;Haloferacaceae;Salinirubrum	OSALT_MAG65	87.33	5.16976	1.88024	7.05	3321040	8451		0	1	0	0	1	1	1	0	1	0	0	0	2	0	0	1	0	1	0	1	0	4	0	0	0	0	2	1	0	1	0	0	6	0	1	0	1	0	1	0	0
Archaea;Halobacteriota;Halobacteria;Halobacteriales;Haloferacaceae;Salinirubrum	OSALT_MAG260	87.17	1.14	0	1.14	3472192	18913		0	1	0	0	0	1	0	0	1	0	0	0	2	0	2	1	0	2	0	0	0	3	0	0	0	0	0	1	0	1	1	0	7	0	1	0	1	0	1	0	0
Archaea;Halobacteriota;Halobacteria;Halobacteriales;Haloferacaceae;Salinirubrum	OSALT_MAG06	82.69	3.39866	4.46134	7.86	3232384	4008		0	1	0	0	1	1	0	0	1	0	0	0	2	0	2	1	0	1	0	0	0	4	0	0	0	0	0	1	0	1	1	0	6	0	1	0	1	0	1	1	0
Archaea;Halobacteriota;Halobacteria;Halobacteriales;Haloferacaceae;Salinirubrum	OSALT_MAG05	82.01	0.3	1.2	1.5	2692891	10634		0	1	0	0	0	0	0	0	1	0	0	0	2	0	2	1	0	2	0	0	0	4	0	0	0	0	1	1	0	1	1	0	6	0	1	0	1	0	1	0	0
Archaea;Halobacteriota;Halobacteria;Halobacteriales;Haloferacaceae;Salinirubrum	OSALT_MAG147	69.16	0	0	0	3005432	12101		0	1	0	0	1	1	0	0	1	0	0	0	2	0	2	1	0	2	0	0	0	5	0	0	0	0	2	1	0	1	1	0	9	0	1	0	1	0	1	0	0
Archaea;Halobacteriota;Halobacteria;Halobacteriales;Haloferacaceae;Salinirubrum	OSALT_MAG26	61.32	3.7184	2.0916	5.81	2534765	2034		0	1	0	0	0	1	0	0	1	0	0	0	2	0	1	1	0	2	0	1	0	2	0	0	0	0	1	1	0	1	1	0	9	0	0	0	1	0	1	0	0
Archaea;Halobacteriota;Halobacteria;Halobacteriales;Haloferacaceae;Salinirubrum	OSALT_MAG11	60.6	2.59612	5.66388	8.26	2411625	1576		0	1	0	0	0	0	0	0	1	0	0	0	2	0	2	1	0	2	0	0	0	1	0	0	0	0	0	1	0	1	1	0	6	0	1	0	1	0	1	0	0
Archaea;Halobacteriota;Halobacteria;Halobacteriales;Haloferacaceae;Salinirubrum	OSALT_MAG20	57.48	2.00156	2.66844	4.67	2735203	19665		0	2	0	0	1	1	1	0	0	0	0	0	0	0	2	1	0	2	0	0	0	0	0	0	0	0	0	1	0	1	1	0	6	0	1	0	1	0	1	0	0
Archaea;Halobacteriota;Halobacteria;Halobacteriales;Natrialbaceae;Halorubellus	OSALT_MAG335	71.97	0.4	0	0.4	2604816	15025		0	0	0	0	0	1	0	0	1	0	0	0	0	0	0	1	0	2	0	0	0	4	0	0	0	0	0	1	0	1	1	0	9	0	0	0	0	0	1	0	0
Archaea;Halobacteriota;Halobacteria;Halobacteriales;Salinarchaeaceae;Salinarchaeum	OSALT_MAG190	86.35	0.918	0.612	1.53	3127419	7612		0	0	0	0	0	1	0	0	0	0	0	0	2	0	2	1	0	2	0	0	0	4	0	0	0	0	0	1	0	1	0	0	11	0	1	0	0	0	1	0	0
Archaea;Halobacteriota;Halobacteria;Halobacteriales;SW-7-71-33;SW-7-71-33	OSALT_MAG229	81.39	6.41968	1.07032	7.49	3185514	8834		0	0	0	0	0	1	0	0	1	0	0	0	2	0	2	1	0	2	0	3	0	5	0	0	0	0	0	1	0	1	1	0	8	0	0	0	1	0	1	0	0
Archaea;Halobacteriota;Halobacteria;Halobacteriales;SW-7-71-33;SW-7-71-33	OSALT_MAG211	54.35	7.74144	0.928557	8.67	2116232	4044		0	0	0	0	0	1	0	0	0	0	0	0	2	0	1	1	0	1	0	3	0	3	0	0	0	0	0	1	0	1	0	0	6	0	0	0	0	0	1	1	0
Archaea;Halobacteriota;Halobacteria;Halobacteriales;SW-7-71-33;SW-7-71-33	OSALT_MAG135	53.74	1.625	0.975	2.6	1724558	4302		0	0	0	0	0	0	0	0	1	0	0	0	0	0	2	1	0	2	0	3	0	2	0	0	0	0	0	1	0	1	1	0	9	0	0	0	0	0	0	0	0
Archaea;Halobacteriota;Halobacteria;Halobacteriales;SW-7-71-33;SW-7-71-33	OSALT_MAG297	52.46	3	0	3	1861863	18472		0	0	0	0	0	0	0	0	0	0	0	0	0	0	1	1	0	2	0	0	0	1	0	0	0	0	0	1	0	1	1	0	6	0	1	0	1	0	1	0	0
Archaea;Halobacteriota;Halobacteria;Halorutilales;Halorutilaceae	OSALT_MAG338	53.33	0	1.47	1.47	1076323	4667		0	0	0	0	0	0	0	0	0	0	0	0	1	0	2	0	0	1	0	0	0	4	0	0	0	0	0	0	0	0	1	0	4	0	0	0	0	0	0	0	0
Archaea;Halobacteriota;Halobacteria;Halorutilales;Halorutilaceae;Halorutilus	OSALT_MAG161	67.21	0.512148	8.19785	8.71	1858800	1488		0	0	0	0	0	1	0	0	1	0	0	0	2	0	1	1	0	1	0	0	0	5	0	0	0	0	0	1	0	1	1	0	8	0	0	0	0	0	1	0	0
Archaea;Halobacteriota;Halobacteria;Halorutilales;Halorutilaceae;Halorutilus	OSALT_MAG210	65.68	2.4403	6.70969	9.15	1859731	1686		0	0	0	0	0	1	0	0	1	0	0	0	2	0	1	1	0	1	0	0	0	4	0	0	0	0	0	1	0	0	1	0	6	0	0	0	0	0	1	0	0
Archaea;Halobacteriota;Halobacteria;Halorutilales;Halorutilaceae;Halorutilus	OSALT_MAG151	52.61	0.6525	1.9575	2.61	1104282	1499		0	0	0	0	0	1	0	0	0	0	0	0	0	0	0	1	0	1	0	0	0	2	0	0	0	0	0	1	0	0	1	0	4	0	0	0	0	0	1	1	0
Archaea;Halobacteriota;Methanosarcinia;Methanosarcinales;Methanosarcinaceae;Methanohalobium	OSALT_MAG270	97.85	1.01444	4.56556	5.58	2281050	6329		0	0	0	0	0	1	1	0	1	0	0	0	4	2	0	0	0	0	0	0	0	2	0	0	0	0	0	0	0	0	0	0	11	0	0	0	0	0	1	5	1
Archaea;Micrarchaeota;Micrarchaeia;Anstonellales;Bilamarchaeaceae	OSALT_MAG373	82.17	0	0	0	1403166	9592		0	0	0	0	0	1	0	0	0	0	2	0	0	0	1	0	0	0	0	0	0	0	0	0	0	0	0	0	0	0	0	0	2	0	0	0	0	0	0	1	0
Archaea;Nanobdellota;Nanobdellia;Woesearchaeales;DATGWN01	OSALT_MAG142	81.07	2.3925	0.7975	3.19	1444458	13047		0	0	0	1	0	0	0	1	1	0	0	0	1	0	0	0	0	0	0	0	0	0	0	1	0	0	0	1	0	0	0	0	5	0	0	0	0	0	0	0	0
Bacteria;4572-55;4572-55;J002	OSALT_MAG233	61.34	2.475	0.825	3.3	2415215	4382		0	0	0	0	1	0	1	1	0	0	0	1	0	0	1	0	0	0	0	0	0	0	0	2	1	0	0	0	0	0	0	0	5	1	0	0	1	0	0	0	0
Bacteria;Acidobacteriota;Aminicenantia;Aminicenantales;Aminicenantaceae	OSALT_MAG41	90.9	3.85	0	3.85	4052060	31434		0	1	0	1	1	0	0	1	0	0	0	1	5	0	0	1	0	1	0	2	0	3	0	1	4	0	0	0	0	0	0	0	3	1	0	0	1	0	0	0	0
Bacteria;Acidobacteriota;Polarisedimenticolia;J045;J045	OSALT_MAG381	76.71	1.71	0	1.71	3068466	6754		0	1	0	0	0	1	1	0	1	0	0	1	0	0	1	1	0	1	0	0	0	1	0	0	0	0	2	1	0	1	0	0	14	0	0	0	1	0	0	1	0
Bacteria;Acidobacteriota;Polarisedimenticolia;J045;J045	OSALT_MAG333	74.27	7.69	0	7.69	3973490	37384		0	1	0	0	0	0	0	0	1	0	0	1	1	0	2	1	0	0	0	0	1	4	0	1	1	4	2	0	0	0	0	0	31	0	0	0	1	0	0	0	0
Bacteria;Acidobacteriota;Thermoanaerobaculia;Thermoanaerobaculales;Sulfomarinibacteraceae	OSALT_MAG339	86.04	5.36007	0.669933	6.03	5419094	6868		0	2	0	1	0	1	0	1	0	0	0	1	1	0	1	1	0	1	0	2	2	4	0	0	1	2	2	0	0	0	0	0	2	0	0	0	1	0	0	0	0
Bacteria;Actinomycetota;Acidimicrobiia;Acidimicrobiales;SKKL01;DATHSN01	OSALT_MAG246	75.64	0.535	0.535	1.07	2715334	7361		0	0	1	1	0	1	2	1	0	0	0	0	1	0	1	0	0	0	0	4	0	3	0	0	0	0	0	1	0	0	0	0	18	0	0	0	0	0	1	0	0
Bacteria;Actinomycetota;Nitriliruptoria;Euzebyales;JAHELV01	OSALT_MAG240	85.73	6.70807	1.34194	8.05	3867923	3108		0	3	0	1	1	1	1	1	0	2	0	1	1	0	2	1	0	2	0	3	0	3	1	0	0	2	2	1	0	1	1	0	3	0	0	0	1	0	0	0	0
Bacteria;Armatimonadota;Fimbriimonadia;Fimbriimonadales;Fimbriimonadaceae	OSALT_MAG195	92.28	0.93	0	0.93	3015833	63091		0	0	0	0	1	1	1	0	0	0	0	1	1	0	1	1	0	0	0	0	0	3	0	0	0	0	0	1	0	1	1	0	35	0	0	0	1	0	0	0	0
Bacteria;Armatimonadota;Zipacnadia;UBA1398;UBA1398;UBA1398;UBA1398 sp014730065	OSALT_MAG313	53.01	0	0	0	3391244	5311		0	0	0	0	1	1	1	1	0	0	0	1	4	0	1	1	0	0	0	1	2	1	0	1	1	0	0	0	0	0	1	0	33	0	1	0	0	0	0	1	0
Bacteria;Armatimonadota;Zipacnadia;Zipacnadales;UBA5352;UBA5352	OSALT_MAG358	52.73	6.0975	2.0325	8.13	3151290	2261		0	0	0	1	0	1	0	1	0	0	0	1	5	0	0	0	0	0	0	0	0	3	0	0	0	0	0	0	0	0	0	0	19	0	1	0	1	0	0	1	0
Bacteria;Armatimonadota;Zipacnadia;Zipacnadales;UBA5352;UBA5352	OSALT_MAG342	52.33	0.1	0	0.1	3660661	3453		0	0	0	1	0	0	0	1	0	0	0	1	4	1	0	0	0	0	0	0	0	1	0	0	1	0	0	0	0	0	0	0	25	0	1	0	1	0	0	1	0
Bacteria;Bacillota;Halanaerobiia;Halanaerobiales;Halanaerobiaceae;Halanaerobium	OSALT_MAG145	75.45	4.23829	1.27171	5.51	1784812	1864		0	1	0	1	1	1	1	1	0	0	0	0	0	0	1	0	0	1	0	3	0	1	0	2	4	0	0	0	0	0	0	0	28	0	0	0	0	0	0	1	0
Bacteria;Bacillota;Halanaerobiia;Halanaerobiales;M55B127;M55B127	OSALT_MAG169	84.48	8.22572	0.484276	8.71	1656967	5549		0	2	0	1	1	0	0	1	0	0	0	1	1	0	1	0	0	0	0	3	0	0	1	2	4	0	0	0	0	0	0	0	19	0	0	0	0	0	0	0	0
Bacteria;Bacillota;Halanaerobiia;Halanaerobiales;M55B127;M55B127	OSALT_MAG244	67.19	6.66207	2.49793	9.16	1861047	2365		0	2	0	1	1	1	1	1	0	0	0	1	0	0	0	0	0	0	0	4	0	0	1	2	4	0	0	0	0	0	0	0	11	0	0	0	0	0	0	0	0
Bacteria;Bacillota;SLMV01	OSALT_MAG365	73.79	2.128	0.532	2.66	1993402	2730		1	1	0	0	1	1	1	0	0	0	0	1	4	2	1	1	0	0	0	0	0	5	0	0	0	0	0	0	0	0	0	0	29	1	0	0	0	0	0	2	0
Bacteria;Bacteroidota_A;Ignavibacteria;Ignavibacteriales;Ignavibacteriaceae;WJMR01	OSALT_MAG348	89.16	2.55938	3.29062	5.85	3309737	4010		0	1	0	1	0	1	1	1	0	0	0	1	1	0	2	1	0	0	0	0	0	3	0	1	0	2	0	0	0	0	1	0	31	1	0	0	1	0	0	0	0
Bacteria;Bacteroidota_A;Ignavibacteria;Ignavibacteriales;Melioribacteraceae	OSALT_MAG293	81.82	2.59291	1.03709	3.63	3031794	3139		0	1	0	1	0	1	1	1	0	0	0	1	1	0	1	1	0	1	0	1	0	3	0	1	0	2	2	0	0	0	0	0	30	2	0	0	1	0	0	0	0
Bacteria;Bacteroidota_A;Kapaibacteriia;Kapaibacteriales;UBA2268	OSALT_MAG316	85.17	4.34585	0.334152	4.68	3286555	6110		0	1	0	1	0	1	0	1	0	0	0	1	1	0	2	1	0	1	0	0	0	3	0	1	1	2	0	0	0	0	1	0	36	0	0	0	1	0	0	0	0
Bacteria;Bacteroidota_A;Kapaibacteriia;Kapaibacteriales;UBA2268	OSALT_MAG392	62.9	4.57482	0.915183	5.49	2056184	1628		0	2	0	1	0	0	0	1	0	0	0	0	1	0	1	1	0	1	0	0	0	2	0	1	0	2	0	0	0	0	1	0	26	0	0	0	1	0	0	0	0
Bacteria;Bacteroidota_A;Rhodothermia;Balneolales;Balneolaceae;Rhodohalobacter	OSALT_MAG45	86.64	4.79519	1.97481	6.77	3442034	3066		0	0	0	1	0	1	1	1	0	0	0	0	1	0	2	1	0	2	0	0	0	3	0	0	0	0	0	1	0	1	0	0	34	2	1	0	1	0	0	0	0
Bacteria;Bacteroidota_A;Rhodothermia;Balneolales;Balneolaceae;SW132	OSALT_MAG127	55.52	0.819918	1.64008	2.46	2329376	1458		0	0	0	0	0	1	0	1	0	0	0	0	0	0	1	1	0	2	0	0	0	2	0	0	0	0	0	1	0	0	0	0	18	1	0	0	0	0	0	0	0
Bacteria;Bacteroidota_A;Rhodothermia;Rhodothermales;JAAAOL01;JAAAOL01	OSALT_MAG288	68.83	1.88562	1.41438	3.3	3340719	6633		0	0	0	0	0	1	1	0	0	0	0	1	1	0	1	1	0	2	0	3	0	4	0	0	0	0	0	1	0	1	1	0	1	0	0	0	1	0	0	0	0
Bacteria;Bacteroidota_A;Rhodothermia;Rhodothermales;Salinibacteraceae	OSALT_MAG21	98.84	0.58	0	0.58	4268609	24229		0	0	0	0	1	1	1	0	0	0	0	1	0	0	2	1	0	2	0	0	0	4	0	0	0	0	2	1	0	1	1	0	36	1	1	0	1	0	0	0	0
Bacteria;Bacteroidota_A;Rhodothermia;Rhodothermales;Salinibacteraceae	OSALT_MAG79	95.52	4.47125	0.63875	5.11	4226515	17317		0	0	0	0	0	1	1	0	0	0	0	0	0	0	2	1	0	2	0	0	0	4	0	0	0	0	0	1	0	1	1	0	0	1	1	0	1	0	0	0	0
Bacteria;Bacteroidota_A;Rhodothermia;Rhodothermales;Salinibacteraceae	OSALT_MAG125	76.25	1.9401	0.969903	2.91	3152478	6490		0	0	0	0	0	1	1	0	0	0	0	1	0	0	2	1	0	0	0	0	0	4	0	0	0	0	0	0	0	1	1	0	2	0	0	0	1	0	0	0	0
Bacteria;Bacteroidota_A;Rhodothermia;Rhodothermales;Salinibacteraceae	OSALT_MAG165	61.32	1.43341	0.716595	2.15	2373643	4991		0	0	0	0	0	1	1	0	0	0	0	0	0	0	1	1	0	2	0	0	0	3	0	0	0	0	0	0	0	1	1	0	1	0	0	0	1	0	0	0	0
Bacteria;Bacteroidota_A;Rhodothermia;Rhodothermales;Salinibacteraceae;CAKZLV01	OSALT_MAG01	48.76	0.459816	5.06018	5.52	3751026	1413		0	0	0	0	0	1	1	0	0	0	0	1	0	0	0	1	0	1	0	0	0	2	0	0	0	0	0	1	0	1	1	0	0	0	0	0	0	0	0	0	0
Bacteria;Bacteroidota_A;Rhodothermia;Rhodothermales;Salinibacteraceae;CAKZLV01;CAKZLV01 sp937127285	OSALT_MAG50	74.05	2.10917	0.79083	2.9	3336474	10124		0	0	0	0	0	1	1	0	0	0	0	0	2	0	0	1	0	1	0	0	0	4	0	0	0	0	0	1	0	1	0	0	0	0	1	0	1	0	0	0	0
Bacteria;Bacteroidota_A;Rhodothermia;Rhodothermales;Salinibacteraceae;JAAAPH01	OSALT_MAG27	88.98	2.34991	0.470094	2.82	3796143	17022		0	0	0	0	1	1	1	0	0	0	0	1	0	0	2	1	0	2	0	0	0	4	0	0	0	0	0	1	0	1	1	1	32	0	0	0	1	0	0	0	0
Bacteria;Bacteroidota_A;Rhodothermia;Rhodothermales;Salinibacteraceae;JAAAPH01	OSALT_MAG17	87.01	0.876	0.584	1.46	4327423	11359		0	0	0	0	0	1	1	0	0	0	0	0	0	0	2	1	0	2	0	0	0	4	0	0	0	0	0	1	0	1	1	1	20	0	0	0	1	0	0	0	0
Bacteria;Bacteroidota_A;Rhodothermia;Rhodothermales;Salinibacteraceae;JAAAPH01	OSALT_MAG19	86.44	1.218	0.812	2.03	3799632	15750		0	0	0	0	1	0	1	0	0	0	0	0	0	0	2	1	0	1	0	0	0	4	0	0	0	0	0	1	0	1	1	1	30	0	0	0	1	0	0	0	0
Bacteria;Bacteroidota_A;Rhodothermia;Rhodothermales;Salinibacteraceae;JAAAPH01	OSALT_MAG131	85.5	0.744	1.116	1.86	4530690	10411		0	0	0	0	0	1	1	0	0	0	0	0	0	0	2	1	0	1	0	3	0	4	0	0	0	0	0	1	0	1	1	1	37	0	0	0	1	0	0	0	0
Bacteria;Bacteroidota_A;Rhodothermia;Rhodothermales;Salinibacteraceae;JAAAPH01	OSALT_MAG146	70.32	4.24188	1.92813	6.17	4682969	2528		0	0	0	0	0	1	1	0	0	0	0	0	0	0	2	0	1	2	1	0	0	1	0	0	0	0	0	1	0	1	1	1	25	0	0	0	1	0	0	0	0
Bacteria;Bacteroidota_A;Rhodothermia;Rhodothermales;Salinibacteraceae;Longibacter	OSALT_MAG110	62.26	4.53331	1.4167	5.95	3064656	2105		0	0	0	0	0	1	1	0	0	0	0	0	0	0	2	1	0	2	0	0	0	3	0	0	0	0	1	0	0	1	0	0	4	0	0	0	1	0	0	0	0
Bacteria;Bacteroidota_A;Rhodothermia;Rhodothermales;Salinibacteraceae;Longibacter	OSALT_MAG113	55.29	2.07836	1.73165	3.81	4067043	1706		0	0	0	0	0	1	1	0	0	0	0	1	0	0	2	1	0	2	0	0	0	4	0	0	0	0	0	0	0	0	1	0	0	0	0	0	0	0	0	0	0
Bacteria;Bacteroidota_A;Rhodothermia;Rhodothermales;Salinibacteraceae;Longibacter;Longibacter sp009908725	OSALT_MAG138	69.8	4.30179	5.37821	9.68	3634704	2008		0	0	0	0	0	1	1	0	0	0	0	1	0	0	2	1	0	2	0	0	0	4	0	0	0	0	0	0	0	1	0	1	0	0	0	0	1	3	0	0	0
Bacteria;Bacteroidota_A;Rhodothermia;Rhodothermales;Salinibacteraceae;Longimonas	OSALT_MAG192	76.71	0.53344	2.66656	3.2	2669719	3660		0	0	0	0	0	0	1	0	0	0	0	1	0	0	2	1	0	2	0	0	0	3	0	0	0	0	0	1	0	1	1	0	1	0	1	0	0	0	0	0	0
Bacteria;Bacteroidota_A;Rhodothermia;Rhodothermales;Salinibacteraceae;Salinivenus	OSALT_MAG10	90.7	1.16	0	1.16	4034082	11054		0	0	0	0	0	1	2	0	0	0	0	0	0	0	2	1	0	2	0	0	0	4	0	0	0	0	0	1	0	1	1	0	0	1	1	0	0	0	0	0	0
Bacteria;Bacteroidota_A;Rhodothermia;Rhodothermales;Salinibacteraceae;Salinivenus	OSALT_MAG350	78.78	3.93141	5.71859	9.65	3322722	29373		0	0	0	0	0	1	0	0	0	0	0	0	0	0	2	1	0	1	0	0	0	3	0	0	0	0	0	0	0	1	1	0	1	1	0	0	0	0	0	0	0
Bacteria;Bacteroidota_A;Rhodothermia;Rhodothermales;Salinibacteraceae;Salinivenus	OSALT_MAG92	63.9	0	1.16	1.16	2783695	4966		0	0	0	0	0	1	0	0	0	0	0	1	0	0	2	0	0	1	0	0	0	1	0	0	0	0	0	1	0	1	1	0	1	0	1	0	1	0	0	0	0
Bacteria;Bacteroidota_A;Rhodothermia;Rhodothermales;Salinibacteraceae;Salinivenus	OSALT_MAG139	59.71	1.74	0	1.74	3413955	5003		0	0	0	0	0	1	1	0	0	0	0	1	0	0	2	1	0	2	0	0	0	4	0	0	0	0	0	1	0	1	1	0	0	0	1	0	1	0	0	0	0
Bacteria;Bacteroidota_A;Rhodothermia;Rhodothermales;Salinibacteraceae;Salisaeta	OSALT_MAG281	54.18	7.73209	2.14791	9.88	2670365	5770		0	0	0	0	0	1	1	0	0	0	0	0	0	0	1	1	0	1	0	0	0	4	0	0	0	0	0	1	0	1	0	0	6	0	0	0	1	0	0	0	0
Bacteria;Bacteroidota;Bacteroidia;Bacteroidales;DASQZP01	OSALT_MAG198	67.78	2.76315	1.72685	4.49	3003185	6024		0	0	0	1	0	1	0	1	0	0	0	0	1	0	2	0	0	0	0	0	0	3	0	2	3	4	0	0	0	0	1	0	0	10	0	0	1	0	0	0	0
Bacteria;Bacteroidota;Bacteroidia;Bacteroidales;JAGXLC01	OSALT_MAG104	96.51	4.03	0	4.03	3720256	22694		0	2	0	1	1	1	1	1	0	0	0	1	5	0	1	1	0	0	0	0	0	3	1	2	4	2	0	0	1	0	1	1	1	9	0	0	1	0	0	0	0
Bacteria;Bacteroidota;Bacteroidia;Bacteroidales;JAGXLC01;JAGXLC01	OSALT_MAG61	90.48	2.67415	2.00585	4.68	4200893	3597		0	2	0	1	1	1	1	1	0	0	0	1	3	0	2	1	0	0	0	0	0	3	1	2	3	1	0	1	1	0	1	1	3	9	0	0	1	0	0	0	0
Bacteria;Bacteroidota;Bacteroidia;Bacteroidales;JAGXLC01;JAGXLC01	OSALT_MAG32	88.44	2.53702	0.422984	2.96	3692969	9278		0	2	0	1	1	1	1	1	0	0	0	1	5	0	2	1	0	0	0	1	0	3	0	3	4	2	0	0	0	0	0	1	2	10	0	0	1	0	0	0	0
Bacteria;Bacteroidota;Bacteroidia;Bacteroidales;JAGXLC01;JAGXLC01	OSALT_MAG174	87.46	5.3221	2.32789	7.65	3629120	12086		0	2	0	1	1	1	1	1	0	0	0	1	1	0	2	1	0	0	0	0	0	3	1	2	5	2	0	0	1	0	1	1	1	11	0	0	1	0	0	1	0
Bacteria;Bacteroidota;Bacteroidia;Bacteroidales;JAGXLC01;JAGXLC01	OSALT_MAG75	85.63	2.4043	2.8857	5.29	3075000	4346		0	2	0	1	1	1	1	1	0	0	0	1	5	0	1	1	0	0	0	0	0	2	1	2	3	1	0	0	0	0	0	1	1	8	0	0	1	0	0	0	0
Bacteria;Bacteroidota;Bacteroidia;Bacteroidales;JBBRXJ01	OSALT_MAG279	83.96	3.177	0.353	3.53	2826418	12814		0	0	0	1	0	1	2	1	0	0	0	1	1	0	1	1	0	2	0	0	0	0	0	1	0	0	0	0	1	0	1	0	0	10	0	0	1	0	0	1	0
Bacteria;Bacteroidota;Bacteroidia;Bacteroidales;UBA10428	OSALT_MAG130	70.96	3.591	0.399	3.99	2921236	4305		0	0	0	1	0	1	1	0	0	0	0	1	1	0	1	1	0	1	0	0	0	3	0	1	1	4	0	0	0	0	0	0	2	11	1	0	0	0	0	1	0
Bacteria;Bacteroidota;Bacteroidia;Bacteroidales;UBA10428;G963665085	OSALT_MAG184	85.57	1.485	1.485	2.97	3919926	7208		0	0	0	1	0	1	1	1	0	0	0	1	1	0	2	1	0	0	0	0	0	3	0	2	3	4	0	1	0	0	1	0	1	10	0	0	1	0	0	1	0
Bacteria;Bacteroidota;Bacteroidia;CAILMK01	OSALT_MAG309	52.84	2.06433	0.825673	2.89	1535374	1585		0	0	0	0	0	0	0	0	0	0	0	0	0	0	1	1	0	1	0	0	0	3	0	0	0	0	0	0	0	0	0	0	1	6	0	0	1	0	0	0	0
Bacteria;Bacteroidota;Bacteroidia;CAILMK01;JBBDIG01	OSALT_MAG363	80.66	0	0.89	0.89	2355446	4184		0	0	0	0	0	1	1	0	0	0	0	0	0	0	1	1	0	1	0	0	0	3	0	0	0	0	2	1	0	0	1	0	2	5	0	0	0	0	0	0	0
Bacteria;Bacteroidota;Bacteroidia;Chitinophagales;Saprospiraceae	OSALT_MAG280	85.42	2.777	2.083	4.86	3851867	3444		0	0	0	0	1	1	0	0	0	0	0	0	0	0	2	1	0	1	0	0	0	3	0	0	0	0	0	1	0	1	1	0	2	10	0	0	1	0	0	0	0
Bacteria;Bacteroidota;Bacteroidia;Chitinophagales;Saprospiraceae;JAWLFI01	OSALT_MAG209	76.03	1.116	0.744	1.86	2387167	6992		0	0	0	0	1	1	0	0	0	0	0	0	0	0	2	0	0	1	0	0	0	2	0	0	0	0	0	0	0	0	1	0	2	9	0	0	1	0	0	0	0
Bacteria;Bacteroidota;Bacteroidia;Cytophagales;Cyclobacteriaceae	OSALT_MAG181	91.82	1.0425	3.1275	4.17	4669667	8142		0	0	0	0	0	0	1	1	0	0	0	0	0	0	2	1	0	1	0	1	0	3	0	0	0	0	0	1	1	1	1	1	2	12	0	0	1	0	0	0	0
Bacteria;Bacteroidota;Bacteroidia;Flavobacteriales;PHOS-HE28	OSALT_MAG391	63.01	0.72	0	0.72	1715951	1931		0	0	0	0	0	1	0	0	0	0	0	0	0	0	1	0	0	1	0	0	0	3	0	0	0	0	0	0	0	0	0	0	0	3	0	0	1	0	0	0	0
Bacteria;Bacteroidota;Bacteroidia;J057	OSALT_MAG343	77.69	0.73	0	0.73	2985842	3417		0	0	0	0	0	1	1	0	0	0	0	0	0	0	2	1	0	2	0	0	0	2	0	0	0	0	0	0	1	1	0	0	1	4	0	0	1	0	0	0	0
Bacteria;Bdellovibrionota;Bacteriovoracia	OSALT_MAG385	95.48	2.412	1.608	4.02	2747379	10952		0	0	0	0	0	1	1	0	0	0	0	0	0	0	1	1	0	0	0	0	0	3	0	0	0	0	0	1	0	1	1	1	40	1	0	0	0	0	0	0	0
Bacteria;Bipolaricaulota;Bipolaricaulia;M55B111;M55B111;JAGXLP01	OSALT_MAG268	68.57	4.228	1.812	6.04	1625337	1933		0	0	0	0	1	1	2	0	0	0	0	1	4	0	0	1	0	0	0	1	0	3	1	0	0	0	2	0	0	0	0	0	1	0	0	0	0	0	0	0	0
Bacteria;Chloroflexota;Anaerolineae;4572-78;J111;DAOUMU01	OSALT_MAG383	50.3	3.276	0.364	3.64	4587608	2524		1	3	0	0	0	1	0	0	0	0	0	1	1	1	1	0	0	1	0	3	1	3	0	0	1	1	1	0	0	0	0	0	3	0	0	0	1	0	1	1	1
Bacteria;Chloroflexota;Anaerolineae;Aggregatilineales	OSALT_MAG274	76.21	1.7775	0.5925	2.37	3541271	4628		0	0	0	0	1	0	1	0	0	0	0	0	4	0	2	0	0	1	0	0	0	3	0	0	0	2	0	0	0	0	0	0	1	0	2	0	1	0	1	1	0
Bacteria;Chloroflexota;Anaerolineae;Aggregatilineales;J027;JAKEEQ01	OSALT_MAG259	84.55	2.384	0.596	2.98	4601419	10212		0	2	0	0	1	0	0	0	0	0	0	1	1	0	1	0	0	1	0	1	1	2	0	0	0	2	0	0	0	0	0	0	3	0	1	0	0	0	1	0	0
Bacteria;Chloroflexota;Anaerolineae;Aggregatilineales;Phototrophicaceae	OSALT_MAG302	66.6	2.73	1.82	4.55	3737590	4797		0	0	0	0	0	0	1	0	0	0	0	0	1	0	0	0	0	0	0	1	1	3	0	0	0	2	0	1	0	0	1	0	1	0	7	0	0	1	0	0	0
Bacteria;Chloroflexota;Anaerolineae;Aggregatilineales;UBA3940;TC-195	OSALT_MAG314	91.18	0.5975	4.1825	4.78	4063047	4501		0	0	0	0	1	1	1	0	0	0	0	0	1	0	1	0	0	0	0	1	0	4	0	0	0	2	0	1	0	0	1	1	1	0	8	0	0	4	1	0	0
Bacteria;Chloroflexota;Anaerolineae;Anaerolineales;Anaerolineaceae;Brevefilum	OSALT_MAG214	84.55	4.55	0	4.55	3839293	57684		0	1	0	0	1	0	0	0	0	0	0	1	1	0	1	0	0	1	0	1	0	0	0	0	2	2	0	1	0	0	0	0	2	0	3	0	1	0	1	0	0
Bacteria;Chloroflexota;Anaerolineae;Anaerolineales;Anaerolineaceae;Brevefilum;Brevefilum sp034437335	OSALT_MAG62	70.15	3.10015	1.54984	4.65	2937960	4425		0	1	0	0	1	1	0	0	0	0	0	1	1	0	1	0	0	1	0	1	0	0	0	0	2	2	0	1	0	0	0	0	2	1	2	0	1	0	1	0	0
Bacteria;Chloroflexota;Anaerolineae;Anaerolineales;UBA11858;B10-G9	OSALT_MAG107	77.77	6.09559	1.35441	7.45	2833471	9066		1	2	0	0	1	0	1	0	0	0	0	1	1	2	1	0	0	1	0	2	0	3	0	0	1	4	0	0	0	0	0	1	1	0	0	0	1	0	1	0	0
Bacteria;Chloroflexota;Anaerolineae;Anaerolineales;UBA11858;B10-G9	OSALT_MAG116	61.03	0	5.45	5.45	2429220	4279		1	2	0	0	2	1	1	0	0	0	0	1	1	2	1	1	0	1	0	2	0	3	0	0	1	2	0	0	0	0	0	0	3	0	1	0	1	0	1	0	0
Bacteria;Chloroflexota;Anaerolineae;Anaerolineales;UBA11858;B10-G9	OSALT_MAG149	59.33	0	6.06	6.06	2182775	1591		0	1	0	0	1	1	2	0	0	0	0	1	1	1	1	0	0	1	0	2	0	2	0	0	1	4	0	0	0	0	0	0	26	0	0	0	0	0	1	0	0
Bacteria;Chloroflexota;Anaerolineae;Anaerolineales;UBA11858;B10-G9	OSALT_MAG201	56.05	3.77	3.77	7.54	2314409	5631		0	1	0	0	0	0	1	0	0	0	0	1	0	0	0	0	0	0	0	0	1	1	0	0	0	0	0	0	0	0	0	0	35	0	1	0	0	0	0	0	0
Bacteria;Chloroflexota;Anaerolineae;Anaerolineales;UBA11858;B10-G9	OSALT_MAG366	50.62	3.64	0	3.64	1770921	3972		1	3	0	0	1	0	2	0	0	0	0	1	1	2	0	0	0	1	0	2	0	1	0	0	1	0	0	0	0	0	0	0	24	0	1	0	0	0	1	0	0
Bacteria;Chloroflexota;Anaerolineae;Anaerolineales;UBA11858;JAYELX01	OSALT_MAG144	57.01	0	2.27	2.27	2061086	4874		1	2	0	0	0	0	1	0	0	0	0	1	4	1	1	0	0	1	0	1	0	2	0	0	1	0	0	0	0	0	0	1	2	0	0	0	1	0	0	0	0
Bacteria;Chloroflexota;Anaerolineae;Anaerolineales;UBA11858;JAYELX01	OSALT_MAG108	55.64	1.456	2.184	3.64	2396175	6420		1	0	0	0	1	0	0	0	0	0	0	1	5	2	0	0	0	0	0	1	0	1	0	0	0	0	0	0	0	0	0	0	1	1	1	0	1	0	0	0	0
Bacteria;Chloroflexota;Anaerolineae;B4-G1;B4-G1	OSALT_MAG15	85	2.912	0.728	3.64	3464803	12714		1	3	0	0	1	1	1	0	0	0	0	1	2	2	1	0	0	1	0	1	0	4	0	0	0	0	0	0	0	0	0	0	1	0	0	0	1	0	0	1	0
Bacteria;Chloroflexota;Anaerolineae;B4-G1;B4-G1	OSALT_MAG36	64.8	4.54295	1.81705	6.36	4115822	3211		1	1	0	0	1	0	2	0	0	0	0	1	3	2	1	0	0	0	0	1	0	4	0	0	0	0	0	0	0	0	0	0	3	1	0	0	1	0	0	1	0
Bacteria;Chloroflexota;Anaerolineae;B4-G1;B4-G1	OSALT_MAG44	64.61	2.75986	2.07014	4.83	4402139	3018		1	1	0	0	1	0	1	0	1	0	0	1	3	2	1	0	0	1	0	3	0	2	0	0	0	0	0	0	0	0	0	0	2	0	0	0	0	0	0	1	0
Bacteria;Chloroflexota;Anaerolineae;B4-G1;B4-G1;SKLM01	OSALT_MAG109	67.75	0.909909	1.82009	2.73	3063673	6383		0	1	0	0	1	1	1	0	0	0	0	1	5	2	1	0	0	0	0	2	0	4	0	0	1	0	1	1	0	0	0	0	0	0	2	0	1	0	0	3	1
Bacteria;Chloroflexota;Anaerolineae;B4-G1;B4-G1;SKLM01	OSALT_MAG217	50.49	3.8775	1.2925	5.17	4025185	4080		1	3	0	0	1	1	1	0	0	0	0	1	5	1	1	1	0	1	0	3	0	2	0	0	1	0	0	0	0	0	0	0	3	0	0	0	1	0	0	2	1
Bacteria;Chloroflexota;Anaerolineae;B4-G1;DUEL01	OSALT_MAG78	75.96	1.91	1.91	3.82	4146509	8940		1	5	0	0	0	1	1	0	0	0	0	1	0	1	1	0	0	1	0	3	0	4	0	0	0	0	1	1	0	0	0	0	1	0	1	0	1	0	0	0	0
Bacteria;Chloroflexota;Anaerolineae;B4-G1;DUEL01	OSALT_MAG264	70.91	2.73	0	2.73	4233307	13465		1	7	0	0	1	0	1	0	0	0	0	1	5	2	1	0	0	1	0	3	0	4	0	0	0	0	1	0	0	0	0	0	1	0	0	0	1	0	0	4	1
Bacteria;Chloroflexota;Anaerolineae;B4-G1;DUEL01;JAFGOJ01	OSALT_MAG28	61.53	1.536	1.024	2.56	3349278	5333		1	4	0	0	1	0	1	0	0	0	0	1	4	3	1	0	0	1	0	3	0	4	0	0	0	0	1	0	0	0	0	0	1	0	0	0	1	0	0	0	0
Bacteria;Chloroflexota;Anaerolineae;B4-G1;SLSP01	OSALT_MAG23	88.18	1.82	0	1.82	5126403	14948		0	1	0	0	1	1	0	0	0	0	0	1	1	0	0	0	0	1	0	4	0	1	0	0	1	2	0	0	0	0	0	0	3	0	1	0	1	0	0	0	0
Bacteria;Chloroflexota;Anaerolineae;B4-G1;SLSP01	OSALT_MAG353	75.91	3.18	0	3.18	3345332	6661		0	1	0	0	1	1	0	0	0	0	0	1	5	0	1	0	0	0	0	3	0	0	0	0	2	2	0	0	0	0	0	0	0	0	0	0	1	0	1	0	0
Bacteria;Chloroflexota;Anaerolineae;B4-G1;SLSP01;DAOTTS01	OSALT_MAG43	65	3.03	0	3.03	2720098	4643		0	1	0	0	0	0	0	0	0	0	0	1	1	0	1	1	0	0	0	2	0	1	0	0	1	2	0	0	1	0	1	1	1	0	0	0	1	0	0	0	0
Bacteria;Chloroflexota;Anaerolineae;B4-G1;SLSP01;DAOTTS01	OSALT_MAG261	61.54	3.50625	2.10375	5.61	3787006	3663		0	1	0	0	1	0	0	0	0	0	0	1	0	0	1	0	0	0	0	0	0	0	0	0	3	2	0	1	0	0	1	0	4	0	1	0	1	0	0	0	0
Bacteria;Chloroflexota;Anaerolineae;B4-G1;SLSP01;DAOTTS01	OSALT_MAG77	50.62	1.4701	1.9599	3.43	2632349	2066		0	0	0	0	1	1	0	0	0	0	0	1	1	1	0	1	0	0	0	1	0	1	0	0	1	0	0	0	0	0	0	0	0	0	3	0	0	0	1	0	0
Bacteria;Chloroflexota;Anaerolineae;B4-G1;SLSP01;DAOTVC01	OSALT_MAG34	78.64	2.59701	0.432987	3.03	3872959	3885		0	1	0	0	1	1	1	0	0	0	0	1	4	0	1	0	0	1	0	5	0	0	0	0	3	2	0	0	0	0	0	0	2	0	0	0	1	0	1	0	0
Bacteria;Chloroflexota;Anaerolineae;B4-G1;SLSP01;G713	OSALT_MAG31	66.33	1.68	0.42	2.1	3316874	2458		0	1	0	0	1	0	0	0	0	0	0	1	1	0	1	0	0	0	0	3	0	0	0	0	2	1	0	1	1	0	1	0	4	1	1	0	1	0	1	0	0
Bacteria;Chloroflexota;Anaerolineae;Promineifilales;Promineifilaceae	OSALT_MAG120	66.34	1.82	2.73	4.55	4616297	2151		0	0	0	1	1	0	1	0	1	0	0	1	1	2	0	0	0	1	0	0	1	5	0	0	0	2	1	0	0	0	1	0	3	0	6	0	0	0	1	1	0
Bacteria;Chloroflexota;Anaerolineae;UBA1429;UBA1429;JAWLEV01	OSALT_MAG325	76.09	3.90818	0.781823	4.69	2470277	3400		0	1	0	0	1	0	0	0	0	0	0	1	4	0	0	0	0	0	0	0	0	1	0	0	1	2	0	0	0	0	0	0	2	0	1	0	1	0	0	0	0
Bacteria;Chloroflexota;Chloroflexia;Chloroflexales;Chloroflexaceae	OSALT_MAG42	86.32	0	1.83	1.83	4048134	8095		0	0	0	1	0	1	1	0	0	0	0	0	1	0	1	1	1	1	1	0	0	3	0	0	0	2	0	0	0	0	1	0	2	0	11	0	1	3	0	0	0
Bacteria;Chloroflexota;Chloroflexia;Chloroflexales;Chloroflexaceae	OSALT_MAG35	68.97	0	0.16	0.16	3595001	6406		0	0	0	0	0	0	1	0	0	0	0	0	1	0	0	1	1	1	1	0	0	3	0	0	0	2	0	0	0	0	1	0	1	0	5	0	0	2	0	0	0
Bacteria;Chloroflexota;Chloroflexia;Chloroflexales;Chloroflexaceae	OSALT_MAG13	66.52	0.9425	2.8275	3.77	3761660	2533		0	0	0	1	0	1	1	0	0	0	0	1	1	0	1	2	1	1	1	0	0	3	0	0	0	2	0	0	0	0	0	0	1	0	8	0	1	2	0	0	0
Bacteria;Chloroflexota;Chloroflexia;Chloroflexales;Chloroflexaceae	OSALT_MAG230	66.19	1.37625	2.29375	3.67	2887214	6132		0	0	0	0	0	1	1	0	0	0	0	0	1	0	2	1	1	0	1	0	0	2	0	0	0	2	0	0	0	0	1	0	2	1	9	0	1	2	0	0	0
Bacteria;Chloroflexota;Chloroflexia;Chloroflexales;Chloroflexaceae	OSALT_MAG182	61.03	4.40219	3.66782	8.07	3398068	2163		0	0	0	0	0	1	1	0	0	0	0	0	0	0	2	1	1	1	1	0	0	4	0	0	0	2	0	0	0	0	1	0	4	0	10	0	1	1	0	0	0
Bacteria;Chloroflexota;Chloroflexia;Chloroflexales;Chloroflexaceae	OSALT_MAG09	56.82	2.26729	3.02271	5.29	3028517	2094		0	0	0	0	0	1	1	0	0	0	0	0	0	0	1	1	1	1	1	0	0	0	0	0	0	0	0	0	0	0	1	0	1	0	3	0	0	2	0	0	0
Bacteria;Chloroflexota;Chloroflexia;Chloroflexales;Chloroflexaceae;CAKZQX01	OSALT_MAG12	93.08	2.58451	4.13549	6.72	8272437	4901		0	1	0	1	0	1	1	1	0	0	0	0	1	0	2	2	1	1	1	3	0	5	0	0	0	2	0	0	0	0	1	0	3	1	11	0	1	5	0	0	0
Bacteria;Chloroflexota;Chloroflexia;Chloroflexales;Chloroflexaceae;DAOTUJ01	OSALT_MAG196	86.48	0.87	0.58	1.45	4570193	7662		0	0	0	1	0	1	2	2	0	0	0	0	1	0	2	2	1	3	1	4	0	3	1	0	0	0	0	0	0	0	0	0	3	0	14	0	1	5	0	0	0
Bacteria;Chloroflexota;Chloroflexia;Chloroflexales;Chloroflexaceae;JAAURD01	OSALT_MAG179	90.43	1.89	0	1.89	4430179	5310		0	0	0	1	0	1	1	0	0	0	0	0	1	0	1	1	1	1	1	0	0	4	0	0	0	2	1	0	0	0	1	0	3	1	14	0	0	3	0	0	0
Bacteria;Chloroflexota;Chloroflexia;Chloroflexales;Chloroflexaceae;JAAUSY01	OSALT_MAG70	95.28	0.19	0	0.19	4965765	10591		0	0	0	0	0	1	1	0	0	2	1	1	1	0	1	1	0	0	0	0	0	4	1	0	0	2	1	0	0	0	1	0	2	0	14	0	0	4	0	0	0
Bacteria;Chloroflexota;Chloroflexia;Chloroflexales;Chloroflexaceae;JAAUSY01	OSALT_MAG58	81.13	1.176	1.764	2.94	6466621	4751		0	1	0	0	0	1	1	0	0	2	1	0	1	0	2	2	0	1	1	0	0	4	0	0	0	2	1	0	0	0	1	0	3	0	12	0	1	3	0	0	0
Bacteria;Chloroflexota;Chloroflexia;Chloroflexales;Chloroflexaceae;JAAUSY01	OSALT_MAG60	76.57	0	0.94	0.94	2939650	6145		0	1	0	0	0	1	1	0	0	2	1	1	1	0	1	1	0	1	0	0	0	5	0	0	0	2	2	0	0	0	1	0	2	1	11	0	1	3	0	0	0
Bacteria;Chloroflexota;Chloroflexia;Chloroflexales;Chloroflexaceae;JAAUSY01	OSALT_MAG121	66.67	0	0	0	2571308	13491		0	0	0	0	0	0	1	0	0	2	1	1	1	0	1	2	0	2	0	0	0	2	0	0	0	2	0	0	0	0	1	0	0	0	10	0	0	4	0	0	0
Bacteria;Chloroflexota;Chloroflexia;Chloroflexales;Chloroflexaceae;JAAUSY01;JAAUSY01 sp034437495	OSALT_MAG84	69.5	6.47343	1.17657	7.65	4111609	3706		0	0	0	0	0	1	1	0	0	2	2	0	0	0	2	2	0	1	0	0	0	3	0	0	0	2	2	0	0	0	1	0	4	0	8	0	1	1	0	0	0
Bacteria;Chloroflexota;Chloroflexia;Chloroflexales;Chloroflexaceae;UBA1466	OSALT_MAG57	61.99	4.438	1.902	6.34	4109431	2715		0	0	0	1	0	0	1	0	0	0	0	0	1	0	2	2	1	1	1	0	0	2	0	0	0	2	0	0	0	0	0	0	2	0	8	0	1	3	0	0	0
Bacteria;Cyanobacteriota;Cyanobacteriia;Cyanobacteriales;Coleofasciculaceae	OSALT_MAG134	96.63	3.28442	0.345576	3.63	8006861	6395		0	0	0	1	0	1	1	0	1	2	0	0	1	0	2	1	0	0	0	0	0	3	0	0	0	2	0	1	2	0	1	0	4	1	7	8	23	0	0	0	0
Bacteria;Cyanobacteriota;Cyanobacteriia;Cyanobacteriales;Coleofasciculaceae	OSALT_MAG256	84.09	3.04739	1.14261	4.19	5939403	9723		0	0	0	1	0	1	1	0	0	1	0	0	0	0	2	1	0	0	0	1	1	2	0	0	0	0	0	1	2	0	1	0	2	1	5	9	22	0	0	0	0
Bacteria;Cyanobacteriota;Cyanobacteriia;Cyanobacteriales;Coleofasciculaceae;Coleofasciculus;Coleofasciculus sp040220555	OSALT_MAG82	76.56	0.178369	0.891631	1.07	6741682	9465		0	0	0	1	0	1	1	0	0	2	0	0	1	0	2	1	0	0	0	0	0	2	0	0	0	2	0	0	0	0	1	0	1	1	5	7	21	0	0	0	0
Bacteria;Cyanobacteriota;Cyanobacteriia;Cyanobacteriales;Geitlerinemataceae	OSALT_MAG40	93.96	1.88953	1.03047	2.92	4979784	11308		0	0	0	0	0	1	1	0	0	2	0	0	1	0	1	1	0	0	0	0	0	3	0	0	0	2	0	0	1	0	1	0	4	1	6	9	26	1	0	0	0
Bacteria;Cyanobacteriota;Cyanobacteriia;Cyanobacteriales;Geitlerinemataceae_A;PCC-9228	OSALT_MAG128	80.34	1.112	1.668	2.78	4059209	8958		0	0	0	0	0	1	1	0	0	2	0	0	0	0	2	1	0	0	0	0	0	3	0	0	0	2	0	0	0	0	1	0	1	1	3	7	22	0	0	0	0
Bacteria;Cyanobacteriota;Cyanobacteriia;Cyanobacteriales;Geitlerinemataceae_A;PCC-9228	OSALT_MAG255	60.16	0.733077	4.39692	5.13	2822571	2776		0	0	0	0	0	1	1	0	0	2	0	0	1	0	2	0	0	0	0	0	0	3	0	0	0	0	0	0	0	0	1	0	0	1	3	5	19	0	0	0	0
Bacteria;Cyanobacteriota;Cyanobacteriia;Cyanobacteriales;Geitlerinemataceae_A;PCC-9228;PCC-9228 sp001870905	OSALT_MAG94	81.58	0.853248	1.70675	2.56	3390718	8278		0	0	0	0	0	1	1	0	0	2	0	0	1	0	2	1	0	0	0	0	0	3	0	0	0	2	0	0	0	0	1	0	3	1	2	5	22	0	0	0	0
Bacteria;Cyanobacteriota;Cyanobacteriia;Cyanobacteriales;Laspinemataceae;CCY1219;CCY1219 sp035615515	OSALT_MAG173	59.94	2.71452	0.775478	3.49	3967915	2303		0	0	0	0	0	0	1	0	0	1	0	0	0	0	1	0	0	0	0	0	0	2	0	0	0	2	0	0	1	0	1	0	1	1	3	3	22	0	0	0	0
Bacteria;Cyanobacteriota;Cyanobacteriia;Cyanobacteriales;Rubidibacteraceae;Halothece	OSALT_MAG30	88.34	0.632	0.158	0.79	3909217	11375		0	0	0	1	0	1	1	0	0	2	0	0	0	0	1	1	0	0	0	0	0	3	0	0	0	0	0	1	0	0	1	1	4	1	6	11	23	0	0	0	0
Bacteria;Cyanobacteriota;Cyanobacteriia;Cyanobacteriales;Rubidibacteraceae;Halothece	OSALT_MAG180	61.72	4.52866	4.98134	9.51	2914861	2467		0	0	0	1	0	1	0	0	0	0	0	0	1	0	0	1	0	0	0	0	0	2	0	0	0	0	0	0	1	0	1	0	2	0	3	9	21	0	0	0	0
Bacteria;Cyanobacteriota;Cyanobacteriia;Cyanobacteriales;Rubidibacteraceae;Halothece	OSALT_MAG99	52.16	2.51539	2.69461	5.21	2281695	2246		0	0	0	1	0	1	1	0	0	2	0	0	1	0	1	1	0	0	0	0	0	1	0	0	0	0	0	0	0	0	1	0	2	0	3	7	19	0	0	0	0
Bacteria;Cyanobacteriota;Cyanobacteriia;Cyanobacteriales;Rubidibacteraceae;Halothece	OSALT_MAG318	51.35	4.11927	1.79073	5.91	3092471	1858		0	0	0	0	0	1	1	1	0	2	0	0	1	0	1	0	0	0	0	0	0	4	0	0	0	2	0	0	1	0	0	0	2	1	6	5	10	0	0	0	0
Bacteria;Cyanobacteriota;Cyanobacteriia;Cyanobacteriales;SIO1D9;JBBQDV01	OSALT_MAG239	76.54	5.7787	1.8813	7.66	5077634	2200		0	0	0	0	0	1	1	1	0	2	0	0	1	0	2	1	0	0	0	0	0	4	0	0	0	1	0	0	2	0	0	0	3	1	6	10	22	0	0	0	0
Bacteria;Cyanobacteriota;Cyanobacteriia;Phormidesmidales	OSALT_MAG91	77.83	0.71625	3.10375	3.82	4420852	3157		0	0	0	1	0	1	0	0	0	1	0	0	0	0	2	1	0	0	0	1	0	4	0	1	0	0	0	1	1	0	1	0	1	0	6	7	22	0	0	0	0
Bacteria;Cyanobacteriota;Cyanobacteriia;Phormidesmidales;Phormidesmidaceae	OSALT_MAG212	81.3	1.3092	1.0908	2.4	3832955	8927		0	0	0	0	0	1	1	1	0	2	0	0	1	0	1	1	0	0	0	0	0	2	0	0	0	1	0	1	2	0	1	0	1	0	5	11	24	0	0	0	0
Bacteria;Desulfobacterota_I;Desulfovibrionia;Desulfovibrionales	OSALT_MAG306	83.7	0.308858	2.47114	2.78	2452534	8364		1	3	0	0	0	1	1	0	0	0	0	1	1	2	1	0	0	0	0	0	1	3	0	0	1	0	0	0	0	0	0	0	28	1	0	0	0	0	0	0	0
Bacteria;Desulfobacterota_I;Desulfovibrionia;Desulfovibrionales;Desulfothermaceae	OSALT_MAG178	90.8	0	1.82	1.82	3018373	8664		1	2	0	0	1	1	2	0	0	0	0	1	3	2	1	0	0	2	0	0	0	3	0	0	2	0	2	0	0	0	0	0	26	0	0	0	0	0	0	2	0
Bacteria;Desulfobacterota_I;Desulfovibrionia;Desulfovibrionales;Desulfothermaceae	OSALT_MAG357	90.59	4.8295	2.6005	7.43	2549085	3735		1	4	0	0	1	1	1	0	0	0	0	1	3	2	0	0	0	0	0	0	0	4	0	0	0	0	2	0	0	0	0	0	32	0	0	0	0	0	0	1	0
Bacteria;Desulfobacterota_I;Desulfovibrionia;Desulfovibrionales;Desulfothermaceae	OSALT_MAG200	84.1	1.19339	0.596607	1.79	2773570	7372		1	1	0	0	1	1	2	0	0	0	0	1	4	2	2	0	0	0	0	3	1	4	1	0	1	0	2	0	0	0	0	0	28	0	1	0	0	0	0	2	0
Bacteria;Desulfobacterota_I;Desulfovibrionia;Desulfovibrionales;Desulfothermaceae	OSALT_MAG271	71.03	2.658	1.772	4.43	2779209	13735		1	2	1	0	1	0	2	0	0	0	0	1	2	1	2	0	0	0	0	2	0	3	0	0	1	0	0	0	0	0	0	0	26	0	1	0	0	0	0	2	0
Bacteria;Desulfobacterota_I;Desulfovibrionia;Desulfovibrionales;Desulfothermaceae	OSALT_MAG222	57.74	0.40977	9.01023	9.42	1966004	4821		1	3	0	0	0	0	2	0	0	0	0	1	1	2	2	0	0	1	0	0	0	0	0	0	2	0	1	0	0	0	0	0	11	0	0	0	0	0	0	1	0
Bacteria;Desulfobacterota_I;Desulfovibrionia;Desulfovibrionales;Desulfothermaceae;JAABTT01	OSALT_MAG269	59.75	2.00002	0.249975	2.25	2458698	1809		1	3	0	0	1	1	2	0	0	0	0	1	1	2	1	0	0	0	0	2	0	3	0	0	0	0	1	0	0	0	0	0	18	1	0	0	0	0	0	2	0
Bacteria;Desulfobacterota_I;Desulfovibrionia;Desulfovibrionales;Desulfothermaceae;JAIPDU01	OSALT_MAG16	97.92	1.19	0	1.19	3200838	41599		1	5	0	0	1	1	2	0	0	0	0	1	2	3	0	0	0	0	0	0	0	3	0	0	0	0	2	0	0	0	0	0	37	1	0	0	0	0	0	2	0
Bacteria;Desulfobacterota_I;Desulfovibrionia;Desulfovibrionales;Desulfothermaceae;JAIPDU01	OSALT_MAG319	62.93	7.89968	1.58032	9.48	1818433	9842		1	5	0	0	1	0	2	0	0	0	0	1	3	2	0	0	0	0	0	0	0	3	0	0	0	0	0	0	0	0	0	0	17	1	1	0	0	0	0	1	0
Bacteria;Desulfobacterota_I;Desulfovibrionia;Desulfovibrionales;Desulfovibrionaceae	OSALT_MAG292	88.4	1.236	0.824	2.06	3231980	8638		0	1	0	1	0	1	1	1	0	0	0	1	4	1	0	0	0	0	0	1	0	3	0	0	0	0	0	1	0	0	0	0	38	0	0	0	1	0	0	1	0
Bacteria;Desulfobacterota_I;Desulfovibrionia;Desulfovibrionales;Desulfovibrionaceae	OSALT_MAG327	85.31	0.96	1.44	2.4	2522857	6249		0	4	0	0	0	1	1	0	0	0	0	1	3	0	1	0	0	0	0	0	0	3	2	0	0	0	1	0	0	0	0	0	36	0	0	0	1	0	0	1	0
Bacteria;Desulfobacterota_I;Desulfovibrionia;Desulfovibrionales;Desulfovibrionaceae	OSALT_MAG205	72.41	2.24	0	2.24	2276425	8213		0	4	0	0	0	1	1	0	0	0	0	1	0	0	0	0	0	0	0	0	0	1	0	0	0	0	0	0	0	0	0	0	21	1	0	0	0	0	0	0	0
Bacteria;Desulfobacterota_I;Desulfovibrionia;Desulfovibrionales;Desulfovibrionaceae;JASGMV01	OSALT_MAG235	94.61	0.4675	1.4025	1.87	3576590	12193		0	3	0	0	0	1	1	0	0	0	0	1	4	3	2	0	0	0	0	0	0	3	0	0	0	0	1	0	0	0	0	0	38	1	0	0	0	0	0	2	0
Bacteria;Desulfobacterota;Desulfarculia;Adiutricales	OSALT_MAG277	88.58	2.44595	2.85405	5.3	4423279	3336		1	3	0	1	1	1	2	1	0	0	0	1	5	2	1	1	0	1	0	2	0	6	0	0	0	0	0	0	0	0	0	0	39	1	1	0	0	0	0	1	0
Bacteria;Desulfobacterota;Desulfarculia;Adiutricales	OSALT_MAG376	56.14	6.34637	0.373632	6.72	3065334	1757		0	1	0	0	0	0	1	1	0	0	0	0	3	2	0	0	0	0	0	2	0	4	0	0	0	0	0	0	0	0	0	0	13	1	1	0	0	0	0	0	0
Bacteria;Desulfobacterota;Desulfarculia;Desulfarculales;Desulfarculaceae;Desulfocarbo	OSALT_MAG59	84.73	2.22104	1.26896	3.49	3493502	7726		1	3	0	1	1	0	2	0	0	0	0	1	7	2	2	0	0	1	0	3	0	4	0	0	1	0	0	0	0	0	0	0	39	1	0	0	0	0	0	1	0
Bacteria;Desulfobacterota;Desulfarculia;Desulfarculales;Desulfarculaceae;Desulfocarbo	OSALT_MAG197	53.45	1.53762	1.92238	3.46	2380379	3670		1	2	0	1	1	1	2	0	0	0	0	1	5	2	1	0	0	1	0	3	0	3	0	0	1	0	0	0	0	0	0	0	22	1	0	0	1	0	0	1	0
Bacteria;Desulfobacterota;Desulfobacteria;Desulfobacterales	OSALT_MAG336	57.75	1.69238	4.73762	6.43	4128440	1608		1	0	0	0	0	1	1	0	0	0	0	1	2	1	0	0	0	0	0	2	0	3	0	0	1	0	1	0	0	0	0	0	4	1	0	0	0	0	0	1	0
Bacteria;Desulfobacterota;Desulfobacteria;Desulfobacterales;Desulfococcaceae;JBEPXL01	OSALT_MAG356	96.77	2.61711	2.24289	4.86	5672139	9038		1	2	0	0	1	1	1	0	0	0	0	1	3	3	2	0	0	2	0	0	0	3	0	0	1	0	0	0	0	0	0	0	40	1	0	0	0	0	0	2	0
Bacteria;Desulfobacterota;Desulfobacteria;Desulfobacterales;Desulfosalsimonadaceae;M55B175	OSALT_MAG112	96.77	1.74848	1.31152	3.06	4172361	29472		1	5	1	0	1	1	2	0	0	0	0	1	4	2	2	0	0	2	0	1	2	3	0	0	2	0	0	0	0	0	0	0	40	1	0	0	1	0	0	1	0
Bacteria;Desulfobacterota;Desulfobacteria;Desulfobacterales;Desulfosalsimonadaceae;M55B175	OSALT_MAG359	88.1	5.96386	2.23614	8.2	3695926	5969		1	1	0	0	1	1	2	0	0	0	0	1	4	2	1	0	0	2	0	0	0	4	0	1	2	0	0	0	0	0	1	0	1	1	0	0	0	0	0	1	0
Bacteria;Desulfobacterota;Desulfobacteria;Desulfobacterales;Desulfosalsimonadaceae;M55B175	OSALT_MAG183	82.31	0.825	0.825	1.65	3328155	12530		1	2	0	1	1	1	2	0	0	0	0	1	4	2	2	1	0	1	0	2	0	3	0	0	1	0	0	0	0	0	0	0	36	1	0	0	1	0	0	1	0
Bacteria;Desulfobacterota;Desulfobacteria;Desulfobacterales;JAABSP01;JAABTD01	OSALT_MAG119	78.19	1.156	1.734	2.89	4634268	6792		1	4	0	0	1	1	2	0	0	0	0	0	2	2	2	0	0	2	0	3	1	4	1	0	1	0	3	1	0	0	0	0	2	1	0	0	0	0	0	0	0
Bacteria;Desulfobacterota;Desulfobacteria;Desulfobacterales;JAABTS01	OSALT_MAG390	72.42	2.26011	1.12989	3.39	3939800	3279		1	4	0	0	1	1	1	0	0	0	0	1	5	2	2	1	0	0	0	2	0	4	0	0	1	4	1	0	0	0	0	0	3	0	0	0	0	0	0	1	0
Bacteria;Desulfobacterota;Desulfomonilia;Desulfomonilales;Desulfomonilaceae;G963674715	OSALT_MAG324	97.1	1.29	0	1.29	5298720	83335		1	5	1	1	1	1	1	0	0	0	0	1	4	3	2	0	0	2	0	3	1	3	0	0	1	0	0	1	0	0	0	0	2	1	0	0	0	0	0	2	0
Bacteria;Desulfobacterota;Desulfomonilia;Desulfomonilales;Desulfomonilaceae;VGSG01	OSALT_MAG364	79.57	0.924963	0.185037	1.11	4273398	4330		1	4	1	1	1	1	1	0	0	0	0	1	4	2	2	0	0	2	0	3	0	2	0	0	2	0	0	0	0	0	0	0	0	1	0	0	0	0	0	1	0
Bacteria;Desulfobacterota;DSM-4660;Desulfatiglandales;JAIPEI01;JAIPEI01	OSALT_MAG331	54.89	3.60667	2.00333	5.61	3279048	3898		1	2	0	0	0	0	2	0	0	0	0	1	2	2	0	0	0	1	0	3	0	4	0	0	1	0	0	0	0	0	0	0	10	1	0	0	0	0	1	2	0
Bacteria;Desulfobacterota;Syntrophobacteria;Syntrophobacterales	OSALT_MAG367	52.03	5.45552	0.454479	5.91	3656586	2824		0	2	0	0	0	0	0	0	0	0	0	1	4	2	1	0	0	1	0	0	0	3	0	0	0	0	0	0	0	0	1	0	13	1	0	0	1	0	0	1	0
Bacteria;Fermentibacterota;Fermentibacteria;Fermentibacterales;Fermentibacteraceae;JAWLEP01	OSALT_MAG133	90.05	2.20011	1.09989	3.3	2712446	97944		0	0	0	1	0	1	1	0	0	0	0	1	1	0	0	0	0	0	0	0	0	1	0	1	1	1	0	0	0	0	0	1	1	1	0	0	1	0	0	0	0
Bacteria;Fermentibacterota;Fermentibacteria;Fermentibacterales;Fermentibacteraceae;JAWLEP01	OSALT_MAG303	87.06	2.2	0	2.2	2342019	11865		0	0	0	1	0	1	1	0	0	0	0	0	1	0	0	1	0	1	0	0	0	1	0	0	2	2	0	0	0	0	0	1	1	1	0	0	1	0	0	0	0
Bacteria;Fibrobacterota;Chitinivibrionia;Chitinivibrionales	OSALT_MAG291	97.74	3.0602	4.0798	7.14	5135917	9815		0	0	0	1	0	1	1	0	0	0	0	0	1	0	0	1	0	0	0	0	0	1	0	1	1	4	0	0	0	0	0	0	44	1	0	0	1	0	0	0	0
Bacteria;Fibrobacterota;Chitinivibrionia;Chitinivibrionales;WJKA01	OSALT_MAG322	91.37	1.16	0	1.16	3114947	5292		0	0	0	1	0	1	1	1	0	0	0	1	1	0	0	1	0	0	0	0	0	0	0	0	1	0	0	0	0	0	0	0	38	1	0	0	1	0	0	0	0
Bacteria;Fibrobacterota;Chitinivibrionia;Chitinivibrionales;WJMI01;WJJU01	OSALT_MAG287	62.45	4.95	0	4.95	3939346	3458		0	0	0	1	1	1	0	0	0	0	0	0	1	3	1	0	0	0	0	0	0	1	0	0	1	4	0	0	0	0	0	0	22	1	0	0	1	0	0	1	0
Bacteria;Gemmatimonadota;Gemmatimonadetes;Longimicrobiales;UBA6960	OSALT_MAG232	84.62	3.3	0	3.3	3448201	8556		0	3	0	0	1	1	0	0	0	0	0	0	1	0	2	1	0	1	0	1	1	3	0	0	0	0	0	0	0	0	1	0	32	0	0	0	1	0	0	0	0
Bacteria;Gemmatimonadota;Gemmatimonadetes;Longimicrobiales;UBA6960	OSALT_MAG175	78.16	0.972	1.458	2.43	3118510	3240		0	2	0	0	1	1	0	0	0	0	0	1	1	0	2	1	0	1	0	1	1	1	0	0	0	0	0	0	0	0	1	0	13	1	0	0	1	0	0	0	0
Bacteria;Gemmatimonadota;Gemmatimonadetes;Longimicrobiales;UBA6960	OSALT_MAG349	52.04	4.31	0	4.31	1853283	3741		0	0	0	0	0	1	0	0	0	0	0	1	0	0	1	1	0	0	0	0	0	3	0	0	0	0	0	0	0	0	0	0	30	0	0	0	1	0	0	0	0
Bacteria;Gemmatimonadota;Gemmatimonadetes;Longimicrobiales;UBA6960;DASWKP01	OSALT_MAG345	62.99	0	1.1	1.1	2224909	7913		0	0	0	0	0	0	0	1	1	0	1	0	1	0	1	1	1	0	1	0	0	3	0	0	0	1	0	0	0	0	0	1	0	0	11	0	1	6	0	0	0
Bacteria;Gemmatimonadota;Gemmatimonadetes;Longimicrobiales;UBA6960;JAJCZZ01	OSALT_MAG98	90.84	3.70754	5.93246	9.64	3932535	8282		0	0	0	0	0	1	0	1	1	0	0	0	2	0	2	1	1	1	1	1	1	2	0	0	0	3	0	0	0	0	1	0	26	0	7	0	1	10	0	0	0
Bacteria;Gemmatimonadota;Gemmatimonadetes;Longimicrobiales;UBA6960;JAJCZZ01	OSALT_MAG55	80.57	1.65	0	1.65	3036924	5078		0	0	0	0	0	0	0	1	1	0	0	0	2	0	2	1	1	1	1	2	1	2	0	0	0	4	0	0	0	0	1	0	26	0	8	0	1	5	0	0	0
Bacteria;Gemmatimonadota;Gemmatimonadetes;Palauibacterales;Palauibacteraceae	OSALT_MAG312	60.67	1.1	1.1	2.2	1954644	6188		0	1	0	1	0	0	0	1	0	0	0	0	1	0	2	1	0	1	0	0	1	4	0	0	0	0	2	0	0	0	1	0	22	0	3	0	1	2	0	0	0
Bacteria;Hinthialibacterota;Hinthialibacteria	OSALT_MAG389	82.3	2.745	2.745	5.49	3779217	4597		0	0	0	1	1	1	1	1	1	0	0	0	1	0	0	1	0	0	0	0	0	0	0	0	1	4	0	0	0	0	0	0	40	1	0	0	1	0	0	0	0
Bacteria;Hydrogenedentota;Hydrogenedentia;Hydrogenedentales;SLHB01	OSALT_MAG242	55.4	6.9	0	6.9	2908314	2097		0	0	0	1	0	0	1	1	0	0	0	0	1	0	1	0	0	0	0	0	0	4	0	0	0	4	0	0	0	0	0	0	22	0	2	0	1	3	0	0	0
Bacteria;Hydrogenedentota;Hydrogenedentia;Hydrogenedentales;SLHB01;UBA6118	OSALT_MAG307	64.85	1.125	1.125	2.25	3415742	4864		0	3	0	1	0	1	0	1	0	0	0	0	1	0	0	1	0	0	0	0	0	3	0	2	1	4	0	0	0	0	0	0	32	0	0	0	0	0	0	1	0
Bacteria;Joyebacterota;Joyebacteria;Joyebacterales;Joyebacteraceae;WJMD01	OSALT_MAG300	68.73	1.728	1.152	2.88	1927952	7057		0	1	0	0	0	1	0	0	0	0	0	1	4	0	0	1	0	0	0	0	0	1	1	0	0	0	0	0	0	0	0	0	3	1	0	0	0	0	0	0	0
Bacteria;Krumholzibacteriota;Krumholzibacteriia;JAJRXK01;JAJRXK01;JAJRXK01	OSALT_MAG193	79.79	3.3	0	3.3	3423822	5578		0	2	0	0	0	1	0	1	0	0	0	0	1	0	2	1	0	1	0	0	1	3	1	0	1	4	3	1	0	1	0	0	35	1	0	0	1	0	0	0	0
Bacteria;Krumholzibacteriota;Krumholzibacteriia;Krumholzibacteriales;WJIX01;WJIX01	OSALT_MAG387	75.14	3.3	1.1	4.4	2192448	2401		0	1	0	0	0	1	0	0	0	0	0	0	1	0	0	1	0	1	0	0	0	3	0	0	0	0	0	0	0	0	0	0	28	1	0	0	1	0	0	0	0
Bacteria;Krumholzibacteriota;Krumholzibacteriia;LZORAL124-64-63;LZORAL124-64-63;Glo-17	OSALT_MAG323	73	3.66018	1.82982	5.49	3108855	8566		0	2	0	1	0	1	1	0	0	0	0	0	5	0	1	1	0	2	0	0	1	2	1	1	0	2	0	0	0	0	0	0	6	2	0	0	1	0	0	0	0
Bacteria;Krumholzibacteriota;Krumholzibacteriia;LZORAL124-64-63;LZORAL124-64-63;Glo-17	OSALT_MAG132	59.33	0	0.06	0.06	2086167	4184		0	0	0	0	0	0	1	0	0	0	0	0	4	0	0	1	0	2	0	0	1	3	1	1	2	0	1	0	0	0	0	0	28	1	0	0	1	0	0	0	0
Bacteria;Marinisomatota;JAANXI01;JAANXI01;JAANXI01	OSALT_MAG166	69.39	1.18655	4.15345	5.34	4141878	2756		0	1	0	1	0	1	1	0	0	0	0	0	1	0	1	1	0	0	0	0	1	1	0	0	1	0	1	0	0	0	1	0	13	1	0	0	0	0	0	0	0
Bacteria;Marinisomatota;UBA2242;UBA2242;JAFGTP01;JAIPHI01	OSALT_MAG290	93.41	0.59	2.36	2.95	3897297	12145		0	0	0	1	1	1	0	1	0	0	0	1	1	0	0	1	0	1	0	1	0	1	0	2	1	0	0	0	0	0	0	0	40	1	1	0	1	0	0	0	0
Bacteria;Myxococcota;B64-G9;B64-G9;B64-G9	OSALT_MAG158	94.64	5.51	0	5.51	6658219	24360		1	4	1	1	1	0	2	0	0	0	0	1	4	2	2	0	0	2	0	3	0	5	0	0	0	0	0	0	0	0	0	0	9	1	0	0	1	0	0	1	0
Bacteria;Myxococcota;Bradymonadia;Bradymonadales;Bradymonadaceae	OSALT_MAG154	94.84	4.8	0	4.8	7069115	97301		0	0	0	1	0	1	0	0	0	0	0	0	0	0	2	1	0	1	0	0	0	3	0	0	0	0	0	0	1	1	0	0	36	1	0	0	1	0	0	2	0
Bacteria;Myxococcota;Bradymonadia;Bradymonadales;Bradymonadaceae	OSALT_MAG168	83.18	3.59635	0.65365	4.25	6123399	6386		0	0	0	1	0	1	0	0	0	0	0	0	0	0	2	1	0	1	0	1	0	2	0	0	0	0	0	1	1	1	0	0	32	0	0	0	1	0	0	2	0
Bacteria;Myxococcota;Bradymonadia;Bradymonadales;Bradymonadaceae	OSALT_MAG326	79.04	3.86552	0.644479	4.51	5408821	7330		0	0	0	1	0	1	0	0	0	0	0	0	0	0	2	1	0	1	0	1	0	3	0	0	0	0	0	1	1	1	0	0	32	1	0	0	1	0	0	0	0
Bacteria;Myxococcota;Bradymonadia;Bradymonadales;Bradymonadaceae	OSALT_MAG311	68.06	2.065	0.295	2.36	4967977	2375		0	0	0	1	0	1	0	0	0	0	0	0	0	0	2	1	0	2	0	0	0	2	0	0	0	0	0	1	1	0	0	0	11	1	0	0	1	0	0	1	0
Bacteria;Myxococcota;Bradymonadia;Bradymonadales;Bradymonadaceae;CAJXPB01	OSALT_MAG48	79.39	1.48619	3.34381	4.83	3537100	10599		0	0	0	1	0	1	0	0	0	0	0	0	0	0	1	0	0	2	0	0	0	4	0	0	0	0	0	1	1	1	0	0	7	1	0	0	1	0	0	0	0
Bacteria;Myxococcota;Bradymonadia;Bradymonadales;Bradymonadaceae;CAJXPB01	OSALT_MAG231	77.11	7.524	0.836	8.36	3568955	5763		0	0	0	1	0	1	0	0	0	0	0	0	0	0	1	1	0	2	0	0	0	4	0	0	0	0	0	1	1	0	0	0	5	1	0	0	0	0	0	0	0
Bacteria;Myxococcota;Bradymonadia;Bradymonadales;Bradymonadaceae;CAJXPB01	OSALT_MAG122	53.76	0	0.67	0.67	2467971	8373		0	0	0	1	0	0	0	0	0	0	0	0	0	0	0	0	0	2	0	0	0	0	0	0	0	0	0	1	1	1	0	0	8	1	0	0	1	0	0	0	0
Bacteria;Myxococcota;Bradymonadia;Bradymonadales;Bradymonadaceae;Persicimonas;Persicimonas caeni	OSALT_MAG380	61.02	7.83644	0.783558	8.62	5340650	4269		0	0	0	1	0	0	0	1	0	0	0	0	1	0	1	1	0	0	0	0	1	2	0	0	0	0	0	0	1	0	0	0	39	1	0	0	1	0	0	0	0
Bacteria;Myxococcota;Polyangia;HGW-17;JAJRWW01	OSALT_MAG310	72.13	3.9725	0.5675	4.54	6521034	11607		1	4	0	0	1	1	2	0	0	0	0	1	4	2	2	0	0	2	0	3	1	3	0	0	0	0	0	0	0	0	1	1	3	0	0	0	1	0	0	1	0
Bacteria;Myxococcota;Polyangia;HGW-17;SLPX01	OSALT_MAG332	84.26	2.56326	2.19674	4.76	6950035	15808		0	2	0	1	1	1	0	0	0	0	0	1	4	0	1	0	0	0	0	2	0	1	0	0	0	4	2	0	0	0	0	1	10	1	0	0	1	0	0	0	0
Bacteria;Myxococcota;Polyangia;HGW-17;SLPX01	OSALT_MAG216	81.95	4.0402	2.0198	6.06	5879206	10540		0	1	1	1	1	1	0	0	0	0	0	1	1	1	1	0	0	0	0	3	0	5	0	0	0	4	0	0	0	0	0	0	7	1	0	0	1	0	0	0	0
Bacteria;Myxococcota;Polyangia;Polyangiales	OSALT_MAG278	86	1.96682	2.75318	4.72	5949153	6710		0	0	0	0	1	1	1	0	0	0	0	1	1	0	1	1	0	1	0	0	0	3	0	0	0	0	0	0	0	0	0	0	8	2	0	0	1	0	0	0	0
Bacteria;Myxococcota;Polyangia;Polyangiales;DAPKRP01;DAPKRP01;DAPKRP01 sp031800515	OSALT_MAG317	89.78	1.07339	0.536613	1.61	5364357	16217		0	1	0	0	1	1	1	0	0	0	1	0	1	0	0	1	1	1	1	3	0	3	0	0	0	0	2	1	0	0	0	0	29	1	15	0	0	8	0	0	0
Bacteria;Myxococcota;Polyangia;Polyangiales;Sandaracinaceae;DAPKRR01	OSALT_MAG276	64.09	6.1864	0.8436	7.03	5790070	10207		0	1	0	0	1	0	0	0	0	0	0	0	0	0	2	1	0	0	0	0	0	3	0	0	0	0	0	1	0	0	0	0	11	1	1	0	1	0	0	0	0
Bacteria;Myxococcota;Polyangia;Polyangiales;SG8-38	OSALT_MAG296	57	1.81	0	1.81	4064772	3363		0	0	0	0	0	1	1	0	0	0	0	0	1	0	0	1	0	0	0	1	0	1	0	0	0	0	0	1	0	0	0	0	10	1	12	0	0	6	0	0	0
Bacteria;Myxococcota;WYAZ01;WYAZ01;WYAZ01;DAPKRQ01	OSALT_MAG152	82.92	3.888	0.972	4.86	5181546	10024		0	1	0	1	1	1	1	1	0	0	0	1	1	0	2	1	1	0	1	1	1	3	0	0	0	2	2	1	0	1	0	0	36	1	13	0	0	8	0	0	0
Bacteria;Myxococcota;WYAZ01;WYAZ01;WYAZ01;DAPKRQ01;DAPKRQ01 sp031800475	OSALT_MAG199	89.96	6.1978	2.5822	8.78	5475595	7766		0	0	0	1	1	1	1	1	0	0	0	1	0	0	2	1	1	0	1	0	0	2	0	0	1	0	2	1	1	0	0	0	34	0	12	0	1	10	0	1	0
Bacteria;Myxococcota;WYAZ01;WYAZ01;WYAZ01;JAHQVK01	OSALT_MAG273	54.76	2.76552	0.614484	3.38	4912084	3354		0	1	0	0	1	0	1	0	0	0	0	0	1	0	1	1	1	0	1	2	0	3	0	0	0	0	2	1	1	1	0	0	32	0	12	0	1	8	0	0	0
Bacteria;Omnitrophota;Koll11;Tantalellales;Tantalellaceae;WJMG01	OSALT_MAG384	91.94	2.82	0.94	3.76	2001948	11555		0	0	0	1	1	1	1	1	0	0	0	1	1	0	1	1	0	0	0	0	0	0	0	0	0	0	0	0	0	0	0	0	1	0	0	0	1	0	0	1	0
Bacteria;Patescibacteriota;Dojkabacteria;CALFHW01	OSALT_MAG337	67.45	0	0	0	830391	34555		0	0	0	0	0	1	0	0	0	0	2	0	0	0	0	0	0	0	0	0	0	1	0	0	0	0	0	0	0	0	0	0	0	0	0	0	0	0	0	0	0
Bacteria;Patescibacteriota;Dojkabacteria;CALFHW01	OSALT_MAG346	51.83	9.18	0	9.18	1417365	3452		0	0	0	0	1	1	0	0	0	0	0	0	0	0	0	0	0	0	0	0	0	0	0	0	0	3	0	0	0	0	0	0	5	0	0	0	0	0	0	0	0
Bacteria;Patescibacteriota;Gracilibacteria;UBA1369;PNNO01	OSALT_MAG54	80.69	0.11	0	0.11	1142662	41312		0	0	0	1	0	1	0	1	1	0	0	0	0	0	0	0	0	0	0	0	0	3	0	0	0	0	0	1	0	0	0	0	3	1	0	0	0	0	0	0	0
Bacteria;Patescibacteriota;Gracilibacteria;UBA1369;PNNO01;JAUVDZ01	OSALT_MAG282	55.09	1.1	0	1.1	1588025	6754		0	0	0	1	0	1	0	1	1	0	0	0	0	0	0	0	0	0	0	0	0	0	0	0	0	0	0	0	0	0	0	0	1	0	0	0	0	0	0	0	0
Bacteria;Patescibacteriota;Gracilibacteria;UM-FILTER-43-11;UM-FILTER-43-11	OSALT_MAG126	75.93	1.85	0	1.85	1690629	20796		0	0	0	0	0	1	0	0	0	0	0	0	0	0	0	0	0	0	0	0	0	0	0	0	0	0	0	0	0	0	0	0	2	0	0	0	1	0	0	0	0
Bacteria;Patescibacteriota;Microgenomatia;UBA1400	OSALT_MAG237	77.43	0.34	0	0.34	1034460	19826		0	0	0	0	1	1	0	0	0	0	0	0	0	0	0	0	0	0	0	0	0	0	0	2	0	0	0	0	0	0	0	0	0	1	0	0	0	0	0	0	0
Bacteria;Patescibacteriota;Microgenomatia;UBA1400;PJMF01;JAYEJP01	OSALT_MAG328	72.93	1.23	0	1.23	1319018	4877		0	0	0	0	0	1	0	0	0	0	0	0	0	0	0	0	0	0	0	0	0	0	0	1	0	0	0	0	0	0	0	0	1	0	0	0	0	0	0	0	0
Bacteria;Patescibacteriota;Minisyncoccia;CAIUEV01;JAHKAQ01	OSALT_MAG377	70.55	2.565	0.855	3.42	1612384	26156		0	1	0	1	1	1	0	0	0	0	2	0	4	0	0	0	0	0	0	0	0	0	0	1	2	0	0	0	0	0	0	0	1	0	0	0	1	0	0	0	0
Bacteria;Patescibacteriota;Minisyncoccia;UBA9973;UBA918;OLB19	OSALT_MAG105	55.66	7.93644	0.793557	8.73	3959090	1482		0	0	0	1	0	0	0	1	0	0	0	0	0	0	0	0	0	0	0	0	0	2	0	0	0	0	0	0	0	1	1	0	17	1	2	0	0	4	0	0	0
Bacteria;Patescibacteriota;Patescibacteriia;CAIXNZ01;CAIXNZ01;WJKP01	OSALT_MAG283	71.67	0.99	0	0.99	1050437	34996		0	0	0	1	0	1	0	0	0	0	0	0	4	0	0	0	0	0	0	0	0	0	0	0	0	0	0	1	0	0	0	0	1	1	0	0	1	0	0	0	0
Bacteria;Patescibacteriota;Patescibacteriia;Patescibacteriales;JAGXOH01;JAGXOH01	OSALT_MAG360	50.31	2.466	1.644	4.11	674318	3436		0	1	0	0	0	0	0	0	0	0	0	0	0	0	0	0	0	0	0	0	0	0	0	0	1	0	0	0	0	0	0	0	1	0	0	0	1	0	0	0	0
Bacteria;Patescibacteriota;Patescibacteriia;UBA9934;GWF2-40-263	OSALT_MAG267	74.75	1.98	0	1.98	1028426	577118		0	0	0	0	0	1	0	0	0	0	0	0	0	0	0	0	0	0	0	0	0	0	0	0	0	0	0	1	0	0	1	0	1	0	0	0	1	0	0	0	0
Bacteria;Patescibacteriota;Patescibacteriia;UBA9934;GWF2-40-263	OSALT_MAG254	67.72	0.99	0	0.99	845630	14365		0	0	0	0	0	0	0	0	0	0	0	0	0	0	1	0	0	0	0	0	0	0	0	0	0	0	0	1	0	0	1	0	1	0	0	0	1	0	0	0	0
Bacteria;Patescibacteriota;Patescibacteriia;VMEV01;VMEV01	OSALT_MAG362	60.81	4.52319	0.37681	4.9	2075340	2939		0	0	0	0	0	1	0	0	0	0	0	1	0	0	1	0	0	0	0	0	0	0	0	0	0	0	0	0	0	0	0	0	3	2	0	0	1	0	0	0	0
Bacteria;Planctomycetota;Phycisphaerae;Phycisphaerales	OSALT_MAG372	51.38	2.84375	0.40625	3.25	2749571	1706		0	0	0	1	1	1	1	0	0	0	0	0	1	0	1	1	0	0	0	0	0	1	0	0	0	0	0	0	0	0	0	0	8	0	1	0	0	1	0	1	1
Bacteria;Planctomycetota;Phycisphaerae;Phycisphaerales;UBA1924;JANQNW01	OSALT_MAG344	75.77	9.09	0	9.09	2231322	3166		0	0	0	0	0	1	1	0	0	0	0	0	0	0	0	1	0	0	0	0	0	2	0	0	0	0	0	1	0	0	0	1	31	0	0	0	1	0	0	0	0
Bacteria;Planctomycetota;Phycisphaerae;Phycisphaerales;Zrk34	OSALT_MAG329	85.07	3.55982	2.67018	6.23	3403908	6350		0	0	0	1	1	1	1	0	0	0	0	1	0	0	1	1	0	0	0	0	1	3	0	1	1	4	1	0	0	0	0	0	34	0	1	0	0	0	0	0	0
Bacteria;Planctomycetota;Phycisphaerae;Phycisphaerales;Zrk34	OSALT_MAG265	79.27	2.975	0.425	3.4	3271291	2303		0	1	0	0	1	1	1	0	0	0	0	0	1	0	1	1	0	0	0	0	1	3	1	2	0	2	0	1	0	0	0	0	39	1	1	0	0	0	0	0	0
Bacteria;Planctomycetota;Phycisphaerae;Sedimentisphaerales	OSALT_MAG388	70.88	3.88	0	3.88	1778744	7306		0	0	0	1	1	0	0	1	0	0	0	0	1	0	1	1	0	0	0	0	0	0	0	0	0	0	0	0	0	0	0	0	11	1	0	0	0	0	0	0	0
Bacteria;Planctomycetota;Phycisphaerae;SM23-33;SM23-33	OSALT_MAG247	95.35	1.135	1.135	2.27	2999648	19641		0	0	0	1	0	1	1	1	0	0	0	0	1	0	1	1	0	0	0	0	0	0	0	1	1	4	0	0	0	0	0	0	28	0	1	0	1	0	0	0	0
Bacteria;Planctomycetota;Phycisphaerae;SM23-33;SM23-33	OSALT_MAG103	80.48	2.11658	0.423418	2.54	3110240	7028		0	1	0	1	1	2	0	0	0	0	0	0	1	0	0	1	0	0	0	0	0	1	0	2	1	2	0	0	0	0	0	0	36	0	0	0	1	5	0	2	0
Bacteria;Planctomycetota;Phycisphaerae;SM23-33;SM23-33	OSALT_MAG355	72.39	4.36	1.09	5.45	3332205	11144		0	0	0	1	1	2	1	1	0	0	0	0	1	0	1	0	0	0	0	0	0	0	0	1	0	2	0	0	0	0	0	0	14	1	1	0	1	0	0	0	0
Bacteria;Planctomycetota;Phycisphaerae;SM23-33;SM23-33	OSALT_MAG213	71.9	3.41	0	3.41	3311888	9112		0	0	0	1	1	1	0	1	0	0	0	0	1	0	1	1	0	0	0	0	0	0	0	0	1	2	0	0	0	0	0	0	28	0	1	0	1	0	0	0	0
Bacteria;Planctomycetota;Phycisphaerae;SM23-33;SM23-33	OSALT_MAG136	55.3	4.55	0	4.55	3200148	4565		0	0	0	0	0	0	0	0	0	0	0	0	1	0	0	1	0	0	0	0	0	0	0	3	1	2	0	0	0	0	0	0	35	1	1	0	1	0	0	0	0
Bacteria;Planctomycetota;Phycisphaerae;SM23-33;SM23-33;JAAAOJ01	OSALT_MAG67	84.09	0.07	0	0.07	2335576	6755		0	0	0	1	1	1	0	1	0	0	0	0	1	0	0	1	0	0	0	0	0	0	0	0	1	4	0	0	0	0	0	0	27	0	0	0	1	0	0	0	0
Bacteria;Planctomycetota;Phycisphaerae;UBA1845;PWPN01	OSALT_MAG379	76.6	0.660132	3.29987	3.96	3967581	2973		0	1	0	1	1	1	1	0	0	0	0	0	1	0	2	1	0	0	0	0	1	2	0	2	1	4	1	0	0	0	0	0	40	0	1	0	1	0	0	1	0
Bacteria;Planctomycetota;Phycisphaerae;UBA1845;PWPN01;CALLOB01	OSALT_MAG294	54.69	0	0	0	3054348	4450		0	0	0	1	0	1	0	0	0	0	0	1	2	0	1	0	0	0	0	0	1	1	0	0	1	0	0	0	0	0	0	0	28	0	0	0	0	0	0	0	0
Bacteria;Planctomycetota;Planctomycetia;Pirellulales;Pirellulaceae	OSALT_MAG253	87.74	5.768	2.472	8.24	4419092	3353		0	0	0	1	0	1	1	1	0	0	0	0	0	0	0	1	0	0	0	0	0	2	0	0	0	0	0	1	0	1	0	1	30	0	0	0	1	0	0	2	1
Bacteria;Planctomycetota;Planctomycetia;Pirellulales;Pirellulaceae;Stieleria	OSALT_MAG320	92.8	0	0	0	6060492	4050		0	0	0	1	0	1	1	0	0	0	0	1	1	0	2	1	0	0	0	0	1	3	0	0	0	0	0	1	0	1	0	0	36	0	1	0	1	0	0	2	1
Bacteria;Planctomycetota;Planctomycetia;Pirellulales;Pirellulaceae;Stieleria	OSALT_MAG308	61.97	5.43401	0.905986	6.34	4299955	1986		0	0	0	1	0	1	0	0	0	0	0	0	1	0	2	0	0	0	0	0	0	2	0	0	1	0	0	1	0	1	0	0	35	0	0	0	0	0	0	3	1
Bacteria;Planctomycetota;Planctomycetia;Pirellulales;Thermoguttaceae	OSALT_MAG203	79.14	1.15	0	1.15	6425901	8654		0	0	0	1	1	1	1	0	0	0	0	0	1	0	0	1	0	0	0	0	1	4	0	1	0	2	0	0	0	0	0	0	41	0	0	0	1	0	0	3	1
Bacteria;Planctomycetota;Planctomycetia;Pirellulales;Thermoguttaceae	OSALT_MAG258	64.1	7.112	1.778	8.89	3146812	3473		0	0	0	1	0	1	1	0	0	0	0	0	1	0	1	1	0	0	0	0	0	1	0	1	0	2	0	0	0	0	0	0	26	0	0	0	1	0	0	0	0
Bacteria;Planctomycetota;SZUA-567;SZUA-567	OSALT_MAG347	79.87	3.872	0.968	4.84	2003074	5837		0	0	0	1	0	1	1	1	0	0	0	0	1	0	1	1	0	0	0	0	0	1	0	0	1	2	0	0	0	0	0	0	27	1	0	0	0	0	0	0	0
Bacteria;Planctomycetota;SZUA-567;SZUA-567;JAFGNG01	OSALT_MAG95	90.19	4.23488	0.235122	4.47	3363270	10582		0	1	0	1	2	1	1	1	0	0	0	0	1	0	0	1	0	0	0	0	0	1	0	2	1	4	0	0	0	0	0	0	42	1	0	0	0	0	0	0	0
Bacteria;Planctomycetota;SZUA-567;SZUA-567;JAFGNG01	OSALT_MAG272	62.07	0	0.54	0.54	2803683	6308		0	0	0	1	1	1	1	1	0	0	0	0	1	1	0	1	0	0	0	0	0	1	0	0	1	4	0	0	0	0	0	0	23	1	0	0	1	0	0	0	0
Bacteria;Pseudomonadota;Alphaproteobacteria;Caulobacterales	OSALT_MAG206	57.44	5.28004	1.53996	6.82	1719744	1478		0	2	0	1	1	1	1	0	0	0	0	0	0	0	2	1	0	1	0	1	0	3	0	0	0	0	1	1	0	0	0	0	22	0	2	0	1	1	0	0	0
Bacteria;Pseudomonadota;Alphaproteobacteria;Caulobacterales	OSALT_MAG163	54.8	0.903	2.107	3.01	1689514	1543		0	3	0	1	1	1	1	0	0	0	0	0	0	0	1	1	0	2	0	3	0	4	0	0	0	0	0	1	0	1	0	0	27	0	0	0	0	0	0	0	0
Bacteria;Pseudomonadota;Alphaproteobacteria;DSM-16000;Inquilinaceae	OSALT_MAG371	75.12	1.252	1.878	3.13	2626977	3654		0	3	0	0	1	0	1	0	0	0	0	0	0	0	1	1	0	0	0	3	0	5	0	0	0	0	0	1	0	0	0	0	0	0	0	0	0	0	0	0	0
Bacteria;Pseudomonadota;Alphaproteobacteria;DSM-16000;Inquilinaceae	OSALT_MAG262	64.99	1.28	1.28	2.56	2521326	8581		0	0	0	0	0	1	1	0	0	0	0	1	0	0	1	1	0	1	0	1	0	8	0	0	0	0	0	1	0	1	0	0	34	0	0	0	0	0	0	0	0
Bacteria;Pseudomonadota;Alphaproteobacteria;DSM-16000;Inquilinaceae	OSALT_MAG185	54.23	6.35897	1.78103	8.14	2804973	2000		0	1	0	1	0	0	0	2	0	0	0	0	1	0	2	1	0	2	0	1	0	4	0	0	0	0	2	0	0	1	0	0	30	0	2	0	0	1	0	0	0
Bacteria;Pseudomonadota;Alphaproteobacteria;DSM-16000;Inquilinaceae	OSALT_MAG194	50.88	1.2326	5.5474	6.78	2123242	1940		0	0	0	0	0	1	1	0	0	0	0	0	0	0	2	1	0	2	0	3	0	3	0	0	0	0	1	0	0	0	0	0	25	0	0	0	0	0	0	0	0
Bacteria;Pseudomonadota;Alphaproteobacteria;Geminicoccales;Geminicoccaceae;JAAAPF01	OSALT_MAG164	85.59	3.55223	0.74777	4.3	3426492	6533		0	3	0	1	1	1	1	0	0	0	0	0	3	0	2	0	0	2	0	3	0	9	0	0	0	0	0	1	0	0	0	0	31	1	8	0	0	10	0	0	0
Bacteria;Pseudomonadota;Alphaproteobacteria;Geminicoccales;Geminicoccaceae;JAAAPF01	OSALT_MAG46	61.13	1.15777	0.992225	2.15	2894651	1560		0	3	0	1	1	1	1	0	0	0	0	0	3	0	1	0	0	2	0	3	0	7	0	0	0	0	0	1	0	0	0	1	25	0	10	0	0	4	0	0	0
Bacteria;Pseudomonadota;Alphaproteobacteria;Geminicoccales;Geminicoccaceae;JAAAPF01	OSALT_MAG176	50.59	1.27687	2.04313	3.32	2366183	4464		0	0	0	0	1	0	1	0	0	0	0	0	3	0	1	1	0	2	0	2	0	1	0	0	0	0	0	0	0	0	0	0	23	1	11	0	0	8	0	0	0
Bacteria;Pseudomonadota;Alphaproteobacteria;Kiloniellales;DSM-21159;Algihabitans	OSALT_MAG275	57.97	0.775	0.775	1.55	2772272	13314		0	2	0	0	1	1	1	0	0	0	0	0	1	0	2	1	0	2	0	3	0	4	0	0	0	0	0	1	0	0	0	0	17	0	7	0	0	10	0	0	0
Bacteria;Pseudomonadota;Alphaproteobacteria;Kiloniellales;Rhodovibrionaceae;CAJXKW01	OSALT_MAG252	71.41	2.75804	1.53196	4.29	2918543	6560		0	0	0	1	1	1	1	0	0	0	0	1	0	0	2	1	0	1	0	1	0	5	0	0	0	0	0	1	0	1	0	1	31	0	10	0	0	8	0	0	0
Bacteria;Pseudomonadota;Alphaproteobacteria;Kiloniellales;Rhodovibrionaceae;CAJXKW01	OSALT_MAG117	61.85	1.564	2.346	3.91	2377438	4650		0	2	0	1	1	1	1	1	0	0	0	1	0	0	2	1	0	1	0	3	0	1	0	0	0	0	0	1	0	1	0	1	24	0	9	0	0	6	0	0	0
Bacteria;Pseudomonadota;Alphaproteobacteria;Kiloniellales;Rhodovibrionaceae;Rhodovibrio	OSALT_MAG03	93.71	0.668616	0.891384	1.56	3315976	8013		0	4	0	0	1	1	1	0	0	2	0	0	0	0	2	1	0	2	0	3	0	4	0	0	0	0	0	1	0	1	0	0	32	1	10	0	0	10	0	0	0
Bacteria;Pseudomonadota;Alphaproteobacteria;Kiloniellales;Rhodovibrionaceae;Rhodovibrio	OSALT_MAG172	77.37	1.79649	3.59351	5.39	3371393	5578		0	4	0	1	1	1	1	0	0	0	0	0	0	0	2	1	0	2	0	3	0	5	0	0	0	0	0	1	0	1	0	1	34	1	10	0	0	5	0	0	0
Bacteria;Pseudomonadota;Alphaproteobacteria;Kiloniellales;Rhodovibrionaceae;Rhodovibrio	OSALT_MAG89	72.27	3.48017	1.73983	5.22	3768907	3005		0	4	0	1	1	1	1	0	0	0	0	0	0	0	2	1	0	2	0	3	0	4	0	0	0	0	0	1	0	1	0	0	32	1	11	0	0	8	0	0	0
Bacteria;Pseudomonadota;Alphaproteobacteria;Kiloniellales;Rhodovibrionaceae;Rhodovibrio	OSALT_MAG56	69.11	1.82848	3.96152	5.79	4480056	1984		0	4	0	1	1	1	1	1	0	1	0	0	0	0	1	1	0	2	0	3	0	3	0	0	0	0	0	1	0	0	0	0	27	1	10	0	0	6	0	0	0
Bacteria;Pseudomonadota;Alphaproteobacteria;Kiloniellales;Rhodovibrionaceae;Rhodovibrio	OSALT_MAG52	68.08	1.60695	2.89305	4.5	3571998	2983		0	4	0	0	1	1	1	0	0	2	0	0	0	0	1	1	0	0	0	3	0	4	0	0	0	0	0	1	0	0	0	0	30	1	8	0	0	3	0	0	0
Bacteria;Pseudomonadota;Alphaproteobacteria;Kiloniellales;Rhodovibrionaceae;Rhodovibrio	OSALT_MAG141	62.31	4.1531	2.9669	7.12	4032578	5033		0	2	0	0	1	1	1	0	0	0	0	0	0	0	2	0	0	1	0	1	0	4	0	0	0	0	0	1	0	1	0	1	22	1	9	0	0	9	0	0	0
Bacteria;Pseudomonadota;Alphaproteobacteria;Micavibrionales	OSALT_MAG160	63.94	1.29992	3.12008	4.42	1688008	2620		0	0	0	0	0	1	0	0	0	0	0	0	0	0	0	1	0	0	0	0	0	3	0	0	0	0	0	1	0	0	0	0	29	0	0	0	0	0	0	0	0
Bacteria;Pseudomonadota;Alphaproteobacteria;Micavibrionales;Micavibrionaceae	OSALT_MAG315	80.82	1.16	1.16	2.32	1643589	2715		0	1	0	0	1	1	1	0	0	0	0	0	0	0	0	1	0	0	0	0	0	3	0	0	0	0	0	1	0	1	0	0	29	0	0	0	0	0	0	0	0
Bacteria;Pseudomonadota;Alphaproteobacteria;Rhizobiales;Rhodomicrobiaceae;Dichotomicrobium	OSALT_MAG187	64.87	4.78526	1.15474	5.94	2359122	2004		0	5	0	0	1	1	1	1	0	0	0	0	0	0	0	1	0	2	0	3	0	5	0	0	0	0	2	1	0	1	0	0	1	0	8	0	0	2	0	0	0
Bacteria;Pseudomonadota;Alphaproteobacteria;Rhodobacterales;Rhodobacteraceae;Roseibacterium	OSALT_MAG71	77.65	2.208	1.472	3.68	2716208	6296		0	2	0	0	0	0	1	0	0	0	0	0	0	0	1	1	0	2	0	3	0	3	0	0	0	0	0	1	0	1	0	1	24	0	9	0	0	3	0	0	0
Bacteria;Pseudomonadota;Alphaproteobacteria;Rhodobacterales;Rhodobacteraceae;Roseibacterium	OSALT_MAG83	57.14	1.08916	1.96084	3.05	2619865	4253		0	2	0	0	1	1	1	0	0	0	0	0	0	0	1	1	0	1	0	3	0	4	0	0	0	0	1	0	0	0	0	1	28	0	7	0	1	4	0	0	0
Bacteria;Pseudomonadota;Alphaproteobacteria;Rhodobacterales;Rhodobacteraceae;Thermohalobaculum	OSALT_MAG129	79.28	3.51854	0.251459	3.77	3133788	6562		0	4	0	1	1	1	1	0	0	0	0	0	0	0	1	1	0	2	0	4	0	3	0	0	0	0	0	1	0	1	0	1	23	0	10	0	0	7	0	0	0
Bacteria;Pseudomonadota;Alphaproteobacteria;Rhodobacterales;Rhodobacteraceae;Thermohalobaculum	OSALT_MAG228	71.02	7.87565	0.984346	8.86	2792050	6232		0	4	0	0	1	1	1	0	0	0	0	0	0	0	0	1	0	2	0	3	0	4	0	0	0	0	2	0	0	0	0	1	29	0	12	0	0	5	0	0	0
Bacteria;Pseudomonadota;Gammaproteobacteria	OSALT_MAG234	94.63	1.85431	2.59569	4.45	3717446	12359		0	0	0	0	0	1	1	0	1	2	0	0	1	0	2	1	0	0	0	0	0	4	0	0	0	4	2	0	0	1	0	1	1	1	11	0	0	9	0	0	0
Bacteria;Pseudomonadota;Gammaproteobacteria;JAUIAT01;JAUIAT01	OSALT_MAG243	57.36	1.485	1.485	2.97	7729552	1987		0	1	0	1	1	0	1	1	0	0	0	0	0	0	0	1	0	1	0	0	0	4	0	0	0	0	0	0	0	0	0	0	0	0	0	0	0	0	0	0	0
Bacteria;Pseudomonadota;Gammaproteobacteria;Pseudomonadales;Azotimanducaceae;JAZBPF01	OSALT_MAG208	79.41	2.26966	1.21034	3.48	3010736	6618		0	0	0	1	0	1	0	0	0	0	0	0	1	0	2	0	1	0	1	3	0	4	0	0	0	0	0	0	0	0	0	1	26	0	13	0	0	8	1	0	0
Bacteria;Pseudomonadota;Gammaproteobacteria;Pseudomonadales;Azotimanducaceae;UBA7803	OSALT_MAG382	54.07	3.28	0	3.28	3467617	4699		0	0	0	1	0	1	0	0	0	0	0	1	0	0	2	1	0	1	0	4	0	3	0	0	0	0	0	0	0	0	0	0	25	0	6	0	0	7	0	0	0
Bacteria;Pseudomonadota;Gammaproteobacteria;Thiohalorhabdales	OSALT_MAG289	51.36	4.85193	1.07807	5.93	2165530	2286		0	1	0	0	0	1	0	0	1	2	0	0	3	1	0	1	0	0	0	0	1	4	0	0	0	1	2	0	0	0	0	0	37	0	8	0	0	5	0	0	0
Bacteria;Pseudomonadota;Gammaproteobacteria;Thiohalorhabdales;Thiohalorhabdaceae;Thiohalorhabdus	OSALT_MAG93	89.58	0.068	0.612	0.68	2450216	12655		0	2	0	0	0	0	1	0	0	2	0	0	0	0	2	1	0	0	0	1	0	4	0	0	0	0	2	0	0	0	0	0	20	0	0	0	0	0	0	3	1
Bacteria;Pseudomonadota;Gammaproteobacteria;Xanthomonadales;Wenzhouxiangellaceae;GCA-2722315	OSALT_MAG73	77.14	1.96727	1.09273	3.06	2601009	5904		0	3	0	0	0	1	1	0	0	0	0	1	0	0	2	1	0	0	0	0	3	7	0	0	0	0	2	0	0	0	0	1	0	1	12	0	1	8	0	0	0
Bacteria;Pseudomonadota;Gammaproteobacteria;Xanthomonadales;Wenzhouxiangellaceae;GCA-2722315	OSALT_MAG63	72.02	1.82277	1.36723	3.19	2377850	6599		0	0	0	0	0	1	1	0	0	0	0	0	0	0	1	1	1	0	1	0	3	8	0	0	0	0	2	1	0	1	0	1	29	1	3	0	1	8	0	0	0
Bacteria;Pseudomonadota;Gammaproteobacteria;Xanthomonadales;Wenzhouxiangellaceae;GCA-2722315	OSALT_MAG202	56.33	4.92287	2.66713	7.59	2222691	1996		0	0	0	0	0	1	1	0	0	0	0	0	0	0	2	1	0	0	0	0	1	7	0	0	0	0	0	1	0	0	0	1	0	1	10	0	0	2	0	0	0
Bacteria;Pseudomonadota;Gammaproteobacteria;Xanthomonadales;Wenzhouxiangellaceae;GCA-2722315	OSALT_MAG204	56.23	5.66695	2.83305	8.5	3913093	2821		0	3	0	0	0	1	0	0	0	0	0	1	0	0	2	1	0	0	0	0	3	7	0	0	0	0	2	0	0	0	0	0	7	1	11	0	1	7	0	0	0
Bacteria;Pseudomonadota;Gammaproteobacteria;Xanthomonadales;Wenzhouxiangellaceae;Wenzhouxiangella	OSALT_MAG33	68.66	1.39912	0.310878	1.71	2332387	9581		0	0	0	0	0	1	1	0	1	0	0	0	0	0	1	1	0	0	0	0	0	4	0	0	0	0	0	0	0	1	0	1	40	1	3	0	0	8	0	0	0
Bacteria;Pseudomonadota;Gammaproteobacteria;XJ16;Halofilaceae;Halofilum	OSALT_MAG143	84.95	1.06161	0.758394	1.82	3027104	8232		0	3	0	0	1	1	1	0	0	0	0	1	0	0	2	1	0	0	0	2	0	4	0	0	0	0	0	1	0	1	0	0	41	1	12	0	0	7	0	0	0
Bacteria;RBG-13-61-14;RBG-13-61-14;RBG-13-61-14;DATKZS01	OSALT_MAG375	54.02	1.26	0	1.26	2259310	1834		1	2	0	1	1	0	1	0	0	0	0	1	3	3	2	0	0	0	0	0	0	4	0	0	1	0	0	0	0	0	0	0	2	0	0	0	0	0	0	1	0
Bacteria;RBG-13-66-14;RBG-13-66-14;RBG-13-66-14;RBG-13-66-14;WJLX01	OSALT_MAG47	93.39	1.12	0	1.12	2826105	28155		0	0	0	1	1	1	1	1	0	0	0	1	5	0	2	1	0	0	0	0	0	1	0	0	1	2	0	0	0	0	0	0	0	0	0	0	1	0	0	0	0
Bacteria;Spirochaetota;B62-G9;B62-G9;DRHN01	OSALT_MAG285	50.56	0.1	0	0.1	1966558	2054		1	1	0	1	1	1	2	1	1	0	0	1	1	2	0	1	0	0	0	0	0	2	0	1	0	3	2	0	0	0	0	0	30	1	0	0	0	0	0	0	0
Bacteria;Spirochaetota;Spirochaetia;DSM-16054;Sediminispirochaetaceae	OSALT_MAG170	95.45	1.432	2.148	3.58	3932619	10804		0	2	0	1	1	1	0	1	0	0	0	1	6	0	1	1	0	0	0	4	0	0	0	3	0	0	0	0	0	0	1	0	43	2	0	0	1	0	0	0	1
Bacteria;Spirochaetota;Spirochaetia;DSM-16054;Sediminispirochaetaceae	OSALT_MAG51	90.15	1.14	0	1.14	3714476	13324		0	1	0	1	1	1	0	1	0	0	0	1	5	0	1	1	0	0	0	4	0	1	0	1	1	0	0	0	0	0	1	0	41	2	1	0	1	0	0	0	0
Bacteria;Spirochaetota;Spirochaetia;DSM-16054;Sediminispirochaetaceae	OSALT_MAG157	64.52	0	1.14	1.14	2189867	6700		0	1	0	0	1	0	0	0	0	0	0	1	1	0	1	0	0	0	0	3	0	0	0	2	2	0	0	0	0	0	0	0	18	1	0	0	1	0	0	0	0
Bacteria;Spirochaetota;Spirochaetia;DSM-27196	OSALT_MAG220	77.82	4.75366	1.42634	6.18	4714750	5529		0	0	0	1	0	1	1	1	0	0	0	1	1	0	1	1	0	0	0	1	0	2	0	1	1	4	0	0	0	0	1	0	40	1	1	0	1	0	0	0	0
Bacteria;Spirochaetota;Spirochaetia;DSM-27196	OSALT_MAG148	73.58	2.33795	4.09205	6.43	2715784	4989		0	0	0	1	1	1	1	0	0	0	0	0	0	0	0	0	0	0	0	1	0	0	0	1	3	0	0	0	0	0	1	0	29	2	0	0	0	0	0	0	0
Bacteria;Spirochaetota;Spirochaetia;DSM-27196	OSALT_MAG263	73.39	2.49066	4.35934	6.85	2730093	3776		0	1	0	0	0	1	1	1	0	0	0	0	1	0	1	1	0	0	0	1	0	1	0	0	1	0	0	0	0	0	1	0	24	0	0	0	0	0	0	0	0
Bacteria;Spirochaetota;Spirochaetia;DSM-27196;Alkalispirochaetaceae	OSALT_MAG245	87.17	4.70563	1.76437	6.47	3862883	6153		0	0	0	1	1	1	1	1	0	0	0	1	1	0	1	1	0	0	0	2	0	3	0	2	2	0	0	0	0	0	1	0	37	0	1	0	0	0	0	0	0
Bacteria;Spirochaetota;Spirochaetia;DSM-27196;PWMO01	OSALT_MAG251	63.13	4.81488	0.875122	5.69	2227134	4392		0	0	0	1	0	1	1	0	0	0	0	1	1	0	1	1	0	0	0	2	0	2	0	1	0	0	0	0	0	0	0	0	35	2	0	0	0	0	0	0	0
Bacteria;Spirochaetota;Spirochaetia;DSM-27196;PWMO01	OSALT_MAG334	59.97	0.8	0	0.8	1550675	2413		0	0	0	0	0	1	0	1	0	0	0	1	1	0	0	0	0	0	0	1	0	1	0	1	1	0	0	0	0	0	0	0	27	1	1	0	0	0	0	0	0
Bacteria;Spirochaetota;Spirochaetia;DSM-27196;PWMO01	OSALT_MAG140	56.79	0.449	4.041	4.49	4268233	4693		0	0	0	1	0	0	1	1	0	0	0	0	1	0	2	0	0	0	0	2	0	2	0	1	1	4	0	1	0	0	1	0	15	0	2	0	0	0	0	0	0
Bacteria;Spirochaetota;Spirochaetia;DSM-27196;PWMO01;JAAAOH01	OSALT_MAG249	84.83	5.63361	2.81638	8.45	3586228	5968		0	0	0	1	0	1	1	1	0	0	0	1	1	0	1	1	0	0	0	1	0	2	0	2	1	0	0	1	0	0	1	0	30	1	0	0	0	0	0	1	0
Bacteria;Spirochaetota;Spirochaetia;DSM-27196;PWMO01;JAAAOH01	OSALT_MAG49	82.05	7.35392	1.22608	8.58	2773944	2827		0	0	0	1	1	1	1	1	1	0	0	1	1	0	0	1	0	0	0	1	0	2	0	1	1	0	0	1	0	0	1	0	37	1	0	0	0	0	0	0	0
Bacteria;Spirochaetota;Spirochaetia;DSM-27196;PWMO01;JAAAOH01	OSALT_MAG87	80.17	5.29328	2.88672	8.18	2841591	2529		0	0	0	1	0	1	1	1	1	0	0	1	1	0	1	1	0	0	0	1	0	2	0	2	0	0	0	0	0	1	1	0	34	1	0	0	1	0	0	0	0
Bacteria;Spirochaetota;Spirochaetia;DSM-27196;PWMO01;JAAAOH01	OSALT_MAG374	69.78	3.22487	0.645129	3.87	3239261	6513		0	0	0	1	1	1	1	1	0	0	1	1	0	0	1	1	0	0	0	1	0	0	0	1	1	0	0	0	0	0	1	0	16	0	1	0	0	0	0	0	0
Bacteria;Spirochaetota;Spirochaetia;DSM-27196;PXBQ01	OSALT_MAG186	85.74	8.22467	1.64533	9.87	5242464	6807		0	0	0	1	0	1	1	1	0	0	0	0	1	0	1	0	0	0	0	1	0	3	0	1	1	0	0	0	0	0	1	0	37	1	1	0	1	0	0	1	0
Bacteria;Spirochaetota;Spirochaetia;DSM-27196;SLST01;SLST01	OSALT_MAG226	96.61	5.33312	1.06688	6.4	5584895	9931		0	0	0	1	0	1	1	1	0	0	0	1	1	0	1	0	0	0	0	1	0	3	0	1	1	0	0	1	0	0	1	0	38	1	1	0	0	0	0	0	0
Bacteria;Spirochaetota;Spirochaetia;DSM-27196;SLST01;SLST01	OSALT_MAG250	80.02	5.92926	2.28074	8.21	3021889	2161		0	0	0	1	0	0	1	1	0	0	0	0	1	0	1	0	0	0	0	2	0	2	0	1	1	0	0	1	0	0	1	1	30	1	1	0	0	0	0	0	0
Bacteria;Spirochaetota;Spirochaetia;DSM-27196;SLST01;SLST01	OSALT_MAG330	56.77	5.89306	0.346944	6.24	2348574	1654		0	0	0	1	0	0	0	0	0	0	0	1	1	0	0	0	0	0	0	1	0	2	0	0	1	0	0	0	0	0	1	0	31	1	2	0	1	1	0	0	0
Bacteria;Spirochaetota;Spirochaetia;DTKZ01	OSALT_MAG351	73.61	3.80378	1.42622	5.23	3329738	5722		0	1	0	1	1	0	0	0	0	0	0	0	1	0	1	0	0	0	0	2	0	3	0	2	0	1	0	0	0	0	1	0	36	1	1	0	1	0	0	0	0
Bacteria;Spirochaetota;Spirochaetia;SPDA01	OSALT_MAG284	89.55	2.64	0.88	3.52	4106412	10953		1	3	0	1	1	1	1	1	0	0	1	0	1	3	1	0	0	1	0	2	0	3	0	1	2	4	0	0	0	0	1	0	38	1	1	0	0	0	0	1	0
Bacteria;Spirochaetota;Spirochaetia;SPDA01;JAJSAL01	OSALT_MAG102	97.63	2.6625	0.8875	3.55	3937418	7544		1	2	0	1	1	1	1	1	0	0	0	1	1	1	1	0	0	1	0	3	0	3	0	1	1	4	0	0	0	0	1	0	43	1	1	0	1	0	0	1	0
Bacteria;Spirochaetota;Spirochaetia;SPDA01;JAJSAL01	OSALT_MAG225	92.2	3.45	0	3.45	3739183	8677		1	2	0	1	1	1	1	1	1	0	0	1	1	2	1	0	0	0	0	1	0	3	0	2	2	4	0	0	0	0	0	0	35	1	1	0	1	0	0	0	0
Bacteria;Spirochaetota;Spirochaetia;SPDA01;JAJSAL01	OSALT_MAG188	53.86	2.3	2.3	4.6	2459954	3171		1	1	0	1	1	1	1	0	0	0	0	0	1	2	0	0	0	0	0	2	0	2	0	1	1	4	0	0	0	0	1	0	25	1	0	0	0	0	0	1	0
Bacteria;Spirochaetota;UBA4802;UBA4802;UBA5550	OSALT_MAG155	86.81	1.12322	2.24678	3.37	2853970	14212		0	3	0	1	0	1	2	1	0	0	0	0	3	0	0	1	0	1	0	0	0	1	1	1	0	4	2	0	0	0	0	0	38	1	0	0	0	0	0	1	0
Bacteria;T1Sed10-126;T1Sed10-126;T1Sed10-126	OSALT_MAG393	65.22	0	1.85	1.85	1457227	1606		0	0	0	0	0	0	0	0	0	0	0	0	0	0	1	1	0	1	0	0	0	2	0	0	0	0	0	0	0	0	0	0	32	1	0	0	0	0	0	0	0
Bacteria;Verrucomicrobiota;Kiritimatiellia;UBA8416	OSALT_MAG248	69.74	0	0.81	0.81	1854104	5775		0	0	0	0	1	1	1	0	0	0	0	1	1	2	0	0	0	0	0	0	0	1	0	1	0	4	0	0	0	0	0	1	0	1	0	0	0	0	0	0	0
Bacteria;Verrucomicrobiota;Verrucomicrobiia;Opitutales	OSALT_MAG370	62.39	2.31	0	2.31	1874155	2049		0	0	0	0	0	1	1	1	0	0	0	0	1	0	2	1	0	0	0	0	0	1	0	0	0	0	0	1	0	1	1	1	28	2	0	0	0	0	0	0	0
Bacteria;Verrucomicrobiota;Verrucomicrobiia;Opitutales	OSALT_MAG361	54.99	0.68	0	0.68	1653678	3365		0	0	0	0	0	0	1	0	0	0	0	0	1	0	1	0	0	1	0	0	0	2	0	0	0	0	0	0	0	1	0	0	19	0	1	0	1	0	0	0	0
Bacteria;Verrucomicrobiota;Verrucomicrobiia;Opitutales;Puniceicoccaceae;Puniceicoccus	OSALT_MAG368	62.5	4.615	1.065	5.68	2085829	1742		0	0	0	1	0	1	1	0	0	0	0	0	1	0	1	1	0	1	0	0	0	3	0	0	0	0	0	0	0	0	1	0	0	0	0	0	0	0	0	0	0
Bacteria;Verrucomicrobiota;Verrucomicrobiia;Verrucomicrobiales	OSALT_MAG236	53.04	0.81	0.81	1.62	3695899	4431		0	0	0	1	0	1	1	1	0	0	0	0	1	0	1	1	0	1	0	0	0	0	0	0	0	0	0	1	0	1	1	0	1	0	1	0	1	0	0	0	0
Bacteria;Verrucomicrobiota;Verrucomicrobiia;Verrucomicrobiales	OSALT_MAG298	51.73	1.338	3.122	4.46	3532058	1798		0	0	0	1	0	0	0	1	0	0	0	0	1	0	1	1	0	1	0	0	0	2	0	0	0	0	0	1	0	1	0	0	3	1	1	0	1	0	0	0	0
Bacteria;Zhuqueibacterota;Zhuqueibacteria;Residuimicrobiales;Oceaniaggregativiventaceae	OSALT_MAG369	86.2	3.16	0.79	3.95	5622537	10473		0	0	0	1	1	0	0	1	0	0	0	1	1	0	0	1	0	1	0	1	0	5	1	3	2	0	0	0	1	0	1	0	3	1	1	0	1	0	0	0	0
Bacteria;Zhuqueibacterota;Zhuqueibacteria;Residuimicrobiales;Oceaniaggregativiventaceae;Oceaniaggregativivens_A	OSALT_MAG341	92.24	2.8	1.2	4	5184081	57388		0	0	0	1	1	1	1	1	0	0	0	1	1	0	2	1	0	0	0	0	0	5	0	2	2	0	0	0	1	0	1	0	4	2	1	0	1	0	0	0	0
Bacteria;Zhuqueibacterota;Zhuqueibacteria;Residuimicrobiales;Oceaniaggregativiventaceae;Oceaniaggregativivens;Oceaniaggregativivens primus	OSALT_MAG299	84.55	2.55	0.85	3.4	4461575	21041		0	0	0	1	0	1	0	1	0	0	0	1	1	0	1	0	0	0	0	1	1	1	0	2	2	0	0	0	1	0	1	0	2	1	1	0	1	0	0	0	0
Bacteria;Zixibacteria;MSB-5A5;GN15;FEB-12;DAOSXA01	OSALT_MAG305	74.27	6.59	0	6.59	2880276	3635		0	3	0	1	0	1	1	1	0	0	0	1	1	0	0	1	0	0	0	0	1	3	0	0	0	2	0	0	0	0	0	0	28	0	0	0	1	0	0	0	0
Bacteria;Zixibacteria;MSB-5A5;GN15;FEB-12;WJKG01	OSALT_MAG340	59.49	6.83686	1.95314	8.79	2453974	8640		0	1	0	1	0	0	0	1	0	0	0	1	1	0	0	1	0	0	0	0	2	1	0	0	0	0	0	1	0	0	0	0	27	0	0	0	1	0	0	0	0
Bacteria;Zixibacteria;MSB-5A5;JAABVY01;JAABVY01;WJMC01;WJMC01 sp014728145	OSALT_MAG354	83.7	4.245	1.415	5.66	2744255	3616		0	2	0	1	0	1	0	1	0	0	0	1	1	0	1	1	0	0	0	0	2	3	0	0	0	0	0	0	0	0	0	0	40	1	0	0	1	0	0	0	0
[truncated: 179 more columns]

## Sheet: MAG_novelty
Taxonomy	Bin	Completeness	Contamination	Length	L50	closest_genome_reference	closest_genome_taxonomy	closest_genome_ani	closest_genome_af		Classification_level_named	domain	phylum	class	order	family	genus	species		Classification_level	# MAGs classified	#MAGs novel
Archaea;Asgardarchaeota;Thorarchaeia;Thorarchaeales;Thorarchaeaceae;WJIL01;WJIL01 sp014730275	OSALT_MAG378	88.11	2.8	2558601	21566	GCA_014730275.1	Archaea;Asgardarchaeota;Thorarchaeia;Thorarchaeales;Thorarchaeaceae;WJIL01;WJIL01 sp014730275	0.9693	0.837		5	Archaea	Asgardarchaeota	Thorarchaeia	Thorarchaeales	Thorarchaeaceae				Domain	390	0
Archaea;Halobacteriota;Halobacteria;Halobacteriales;DATFIX01;DATFIX01	OSALT_MAG162	67.07	3.435	2464603	5816	GCA_035269625.1	Archaea;Halobacteriota;Halobacteria;Halobacteriales;DATFIX01;DATFIX01;DATFIX01 sp035269625	0.902	0.359		4	Archaea	Halobacteriota	Halobacteria	Halobacteriales					Phylum	390	0
Archaea;Halobacteriota;Halobacteria;Halobacteriales;DATFIX01;DATFIX01	OSALT_MAG241	65.48	4.48061	2790988	4697	GCA_035269625.1	Archaea;Halobacteriota;Halobacteria;Halobacteriales;DATFIX01;DATFIX01;DATFIX01 sp035269625	0.906	0.343		4	Archaea	Halobacteriota	Halobacteria	Halobacteriales					Class	390	0
Archaea;Halobacteriota;Halobacteria;Halobacteriales;DATFIX01;DATFIX01	OSALT_MAG304	50.87	2.52314	2077558	5067						4	Archaea	Halobacteriota	Halobacteria	Halobacteriales					Order	386	4
Archaea;Halobacteriota;Halobacteria;Halobacteriales;Haladaptataceae;Halorussus	OSALT_MAG167	65.82	1.83215	2682282	2253	GCF_004765815.2	Archaea;Halobacteriota;Halobacteria;Halobacteriales;Haladaptataceae;Halorussus;Halorussus salinus	0.9355	0.423		6	Archaea	Halobacteriota	Halobacteria	Halobacteriales	Haladaptataceae	Halorussus			Family	353	37
Archaea;Halobacteriota;Halobacteria;Halobacteriales;Haladaptataceae;Halorussus	OSALT_MAG177	63.95	4.57043	2796063	4211	GCF_004765785.1	Archaea;Halobacteriota;Halobacteria;Halobacteriales;Haladaptataceae;Halorussus;Halorussus ruber	0.9315	0.445		6	Archaea	Halobacteriota	Halobacteria	Halobacteriales	Haladaptataceae	Halorussus			Genus	243	147
Archaea;Halobacteriota;Halobacteria;Halobacteriales;Haloarculaceae	OSALT_MAG106	93.53	1.855	3618678	17987						5	Archaea	Halobacteriota	Halobacteria	Halobacteriales	Haloarculaceae				Species	22	368
Archaea;Halobacteriota;Halobacteria;Halobacteriales;Haloarculaceae	OSALT_MAG137	51.9	2.16342	1959163	4069						5	Archaea	Halobacteriota	Halobacteria	Halobacteriales	Haloarculaceae
Archaea;Halobacteriota;Halobacteria;Halobacteriales;Haloarculaceae;Haloglomus	OSALT_MAG97	80.32	1.465	3197557	6305						6	Archaea	Halobacteriota	Halobacteria	Halobacteriales	Haloarculaceae	Haloglomus				# MAGs from cultured taxa	# MAGs from uncultured taxa
Archaea;Halobacteriota;Halobacteria;Halobacteriales;Haloarculaceae;Halomarina	OSALT_MAG53	88.79	0.579942	2977707	55100						6	Archaea	Halobacteriota	Halobacteria	Halobacteriales	Haloarculaceae	Halomarina			Domain	390	0
Archaea;Halobacteriota;Halobacteria;Halobacteriales;Haloarculaceae;Halorarius	OSALT_MAG321	64.86	1.84	2287059	20821	GCF_024362405.1	Archaea;Halobacteriota;Halobacteria;Halobacteriales;Haloarculaceae;Halorarius;Halorarius litoreus	0.8452	0.212		6	Archaea	Halobacteriota	Halobacteria	Halobacteriales	Haloarculaceae	Halorarius			Phylum	386	4
Archaea;Halobacteriota;Halobacteria;Halobacteriales;Haloarculaceae;Halorientalis	OSALT_MAG207	54.81	1.32484	2731326	5118	GCF_023028345.1	Archaea;Halobacteriota;Halobacteria;Halobacteriales;Haloarculaceae;Halorientalis;Halorientalis marina	0.8689	0.166		6	Archaea	Halobacteriota	Halobacteria	Halobacteriales	Haloarculaceae	Halorientalis			Class	371	19
Archaea;Halobacteriota;Halobacteria;Halobacteriales;Haloarculaceae;Halosegnis	OSALT_MAG37	96.84	1	3059810	48965						6	Archaea	Halobacteriota	Halobacteria	Halobacteriales	Haloarculaceae	Halosegnis			Order	310	80
Archaea;Halobacteriota;Halobacteria;Halobacteriales;Haloarculaceae;Halovenus;Halovenus sp028275025	OSALT_MAG219	72.4	0.193314	1739067	3449	GCA_028275025.1	Archaea;Halobacteriota;Halobacteria;Halobacteriales;Haloarculaceae;Halovenus;Halovenus sp028275025	0.9788	0.808		7	Archaea	Halobacteriota	Halobacteria	Halobacteriales	Haloarculaceae	Halovenus	Halovenus sp028275025		Family	220	170
Archaea;Halobacteriota;Halobacteria;Halobacteriales;Haloarculaceae;Natronomonas	OSALT_MAG295	85.22	3.8675	2334423	5475						6	Archaea	Halobacteriota	Halobacteria	Halobacteriales	Haloarculaceae	Natronomonas			Genus	106	284
Archaea;Halobacteriota;Halobacteria;Halobacteriales;Haloarculaceae;Natronomonas	OSALT_MAG221	65.43	1.32431	1848083	2080						6	Archaea	Halobacteriota	Halobacteria	Halobacteriales	Haloarculaceae	Natronomonas			Species	15	375
Archaea;Halobacteriota;Halobacteria;Halobacteriales;Haloarculaceae;Salinibaculum	OSALT_MAG224	78.22	1.715	2842692	7070						6	Archaea	Halobacteriota	Halobacteria	Halobacteriales	Haloarculaceae	Salinibaculum
Archaea;Halobacteriota;Halobacteria;Halobacteriales;Haloarculaceae;Salinirubellus	OSALT_MAG124	95.94	4.26388	4155260	11290						6	Archaea	Halobacteriota	Halobacteria	Halobacteriales	Haloarculaceae	Salinirubellus
Archaea;Halobacteriota;Halobacteria;Halobacteriales;Haloarculaceae;Salinirubellus	OSALT_MAG86	94.82	1.7	3823622	34576	GCF_025231485.1	Archaea;Halobacteriota;Halobacteria;Halobacteriales;Haloarculaceae;Salinirubellus;Salinirubellus salinus	0.9237	0.707		6	Archaea	Halobacteriota	Halobacteria	Halobacteriales	Haloarculaceae	Salinirubellus
Archaea;Halobacteriota;Halobacteria;Halobacteriales;Haloarculaceae;Salinirubellus	OSALT_MAG100	93.01	2.184	4023669	10422	GCF_037335815.1	Archaea;Halobacteriota;Halobacteria;Halobacteriales;Haloarculaceae;Salinirubellus;Salinirubellus sp037335815	0.9306	0.705		6	Archaea	Halobacteriota	Halobacteria	Halobacteriales	Haloarculaceae	Salinirubellus
Archaea;Halobacteriota;Halobacteria;Halobacteriales;Haloarculaceae;Salinirubellus	OSALT_MAG29	91.35	1.70625	3656770	16400	GCF_025231485.1	Archaea;Halobacteriota;Halobacteria;Halobacteriales;Haloarculaceae;Salinirubellus;Salinirubellus salinus	0.8702	0.332		6	Archaea	Halobacteriota	Halobacteria	Halobacteriales	Haloarculaceae	Salinirubellus
Archaea;Halobacteriota;Halobacteria;Halobacteriales;Haloarculaceae;Salinirubellus	OSALT_MAG39	90.13	1.51123	3313151	10198	GCF_025231485.1	Archaea;Halobacteriota;Halobacteria;Halobacteriales;Haloarculaceae;Salinirubellus;Salinirubellus salinus	0.8883	0.418		6	Archaea	Halobacteriota	Halobacteria	Halobacteriales	Haloarculaceae	Salinirubellus
Archaea;Halobacteriota;Halobacteria;Halobacteriales;Haloarculaceae;Salinirubellus	OSALT_MAG123	83.48	4.9512	3338795	21886						6	Archaea	Halobacteriota	Halobacteria	Halobacteriales	Haloarculaceae	Salinirubellus
Archaea;Halobacteriota;Halobacteria;Halobacteriales;Haloarculaceae;Salinirubellus	OSALT_MAG101	70.74	0.424	3136566	5925						6	Archaea	Halobacteriota	Halobacteria	Halobacteriales	Haloarculaceae	Salinirubellus
Archaea;Halobacteriota;Halobacteria;Halobacteriales;Haloarculaceae;Salinirubellus	OSALT_MAG90	69.3	2.72	2595720	3891						6	Archaea	Halobacteriota	Halobacteria	Halobacteriales	Haloarculaceae	Salinirubellus
Archaea;Halobacteriota;Halobacteria;Halobacteriales;Haloarculaceae;Salinirubellus	OSALT_MAG24	68.86	2.637	3264899	4610	GCA_041642135.1	Archaea;Halobacteriota;Halobacteria;Halobacteriales;Haloarculaceae;Salinirubellus;Salinirubellus sp041642135	0.9201	0.323		6	Archaea	Halobacteriota	Halobacteria	Halobacteriales	Haloarculaceae	Salinirubellus
Archaea;Halobacteriota;Halobacteria;Halobacteriales;Haloarculaceae;Salinirubellus	OSALT_MAG227	68.23	2.27487	3572672	3564	GCF_037335815.1	Archaea;Halobacteriota;Halobacteria;Halobacteriales;Haloarculaceae;Salinirubellus;Salinirubellus sp037335815	0.9354	0.58		6	Archaea	Halobacteriota	Halobacteria	Halobacteriales	Haloarculaceae	Salinirubellus
Archaea;Halobacteriota;Halobacteria;Halobacteriales;Haloarculaceae;Salinirubellus	OSALT_MAG69	51.17	4.9857	2707216	1702	GCF_037335815.1	Archaea;Halobacteriota;Halobacteria;Halobacteriales;Haloarculaceae;Salinirubellus;Salinirubellus sp037335815	0.9429	0.342		6	Archaea	Halobacteriota	Halobacteria	Halobacteriales	Haloarculaceae	Salinirubellus
Archaea;Halobacteriota;Halobacteria;Halobacteriales;Haloarculaceae;Salinirussus	OSALT_MAG223	55.03	0.5875	1937349	5918						6	Archaea	Halobacteriota	Halobacteria	Halobacteriales	Haloarculaceae	Salinirussus
Archaea;Halobacteriota;Halobacteria;Halobacteriales;Haloarculaceae;Salinirussus;Salinirussus salinus	OSALT_MAG88	54.45	1.13709	1724761	4145	GCF_009831455.1	Archaea;Halobacteriota;Halobacteria;Halobacteriales;Haloarculaceae;Salinirussus;Salinirussus salinus	0.9935	0.859		7	Archaea	Halobacteriota	Halobacteria	Halobacteriales	Haloarculaceae	Salinirussus	Salinirussus salinus
Archaea;Halobacteriota;Halobacteria;Halobacteriales;Haloarculaceae;SW-9-67-25	OSALT_MAG156	69.91	6.40797	3038031	6217						5	Archaea	Halobacteriota	Halobacteria	Halobacteriales	Haloarculaceae
Archaea;Halobacteriota;Halobacteria;Halobacteriales;Halobacteriaceae;JBEQBK01	OSALT_MAG301	82.62	2.32375	2455841	15905						5	Archaea	Halobacteriota	Halobacteria	Halobacteriales	Halobacteriaceae
Archaea;Halobacteriota;Halobacteria;Halobacteriales;Haloferacaceae;A07HB70	OSALT_MAG07	96.5	2.15	4901690	27665						5	Archaea	Halobacteriota	Halobacteria	Halobacteriales	Haloferacaceae
Archaea;Halobacteriota;Halobacteria;Halobacteriales;Haloferacaceae;A07HB70	OSALT_MAG02	94.26	3.77012	5000738	18590						5	Archaea	Halobacteriota	Halobacteria	Halobacteriales	Haloferacaceae
Archaea;Halobacteriota;Halobacteria;Halobacteriales;Haloferacaceae;A07HB70	OSALT_MAG111	92.57	1.4701	2901903	19272	GCA_036626375.1	Archaea;Halobacteriota;Halobacteria;Halobacteriales;Haloferacaceae;A07HB70;A07HB70 sp036626375	0.855	0.322		5	Archaea	Halobacteriota	Halobacteria	Halobacteriales	Haloferacaceae
Archaea;Halobacteriota;Halobacteria;Halobacteriales;Haloferacaceae;A07HB70	OSALT_MAG66	91.4	1.25528	2722646	31856	GCA_937138675.1	Archaea;Halobacteriota;Halobacteria;Halobacteriales;Haloferacaceae;A07HB70;A07HB70 sp937138675	0.8446	0.254		5	Archaea	Halobacteriota	Halobacteria	Halobacteriales	Haloferacaceae
Archaea;Halobacteriota;Halobacteria;Halobacteriales;Haloferacaceae;A07HB70	OSALT_MAG18	87.64	1.305	3542870	7313						5	Archaea	Halobacteriota	Halobacteria	Halobacteriales	Haloferacaceae
Archaea;Halobacteriota;Halobacteria;Halobacteriales;Haloferacaceae;A07HB70	OSALT_MAG257	84.82	1.65	2626326	23490						5	Archaea	Halobacteriota	Halobacteria	Halobacteriales	Haloferacaceae
Archaea;Halobacteriota;Halobacteria;Halobacteriales;Haloferacaceae;A07HB70	OSALT_MAG159	64.32	4.92248	4290856	5678						5	Archaea	Halobacteriota	Halobacteria	Halobacteriales	Haloferacaceae
Archaea;Halobacteriota;Halobacteria;Halobacteriales;Haloferacaceae;Halobellus	OSALT_MAG76	84.52	2.664	2518738	8454						6	Archaea	Halobacteriota	Halobacteria	Halobacteriales	Haloferacaceae	Halobellus
Archaea;Halobacteriota;Halobacteria;Halobacteriales;Haloferacaceae;Halobellus	OSALT_MAG25	84.45	1.6862	2649910	9148	GCF_014212355.1	Archaea;Halobacteriota;Halobacteria;Halobacteriales;Haloferacaceae;Halobellus;Halobellus ruber	0.9198	0.635		6	Archaea	Halobacteriota	Halobacteria	Halobacteriales	Haloferacaceae	Halobellus
Archaea;Halobacteriota;Halobacteria;Halobacteriales;Haloferacaceae;Halogeometricum	OSALT_MAG96	94.62	1.14121	3779439	26358	GCF_900112175.1	Archaea;Halobacteriota;Halobacteria;Halobacteriales;Haloferacaceae;Halogeometricum;Halogeometricum rufum	0.9368	0.731		6	Archaea	Halobacteriota	Halobacteria	Halobacteriales	Haloferacaceae	Halogeometricum
Archaea;Halobacteriota;Halobacteria;Halobacteriales;Haloferacaceae;Halogeometricum;Halogeometricum rufum	OSALT_MAG80	89.55	2.05728	3672469	9455	GCF_900112175.1	Archaea;Halobacteriota;Halobacteria;Halobacteriales;Haloferacaceae;Halogeometricum;Halogeometricum rufum	0.9806	0.901		7	Archaea	Halobacteriota	Halobacteria	Halobacteriales	Haloferacaceae	Halogeometricum	Halogeometricum rufum
Archaea;Halobacteriota;Halobacteria;Halobacteriales;Haloferacaceae;Halogeometricum;Halogeometricum rufum	OSALT_MAG118	60.17	4.91519	2527493	3756	GCF_900112175.1	Archaea;Halobacteriota;Halobacteria;Halobacteriales;Haloferacaceae;Halogeometricum;Halogeometricum rufum	0.9509	0.764		7	Archaea	Halobacteriota	Halobacteria	Halobacteriales	Haloferacaceae	Halogeometricum	Halogeometricum rufum
Archaea;Halobacteriota;Halobacteria;Halobacteriales;Haloferacaceae;Haloplanus	OSALT_MAG238	97.23	4.38943	2740785	36960	GCF_000427685.1	Archaea;Halobacteriota;Halobacteria;Halobacteriales;Haloferacaceae;Haloplanus;Haloplanus natans	0.8484	0.239		6	Archaea	Halobacteriota	Halobacteria	Halobacteriales	Haloferacaceae	Haloplanus
Archaea;Halobacteriota;Halobacteria;Halobacteriales;Haloferacaceae;Haloplanus	OSALT_MAG150	94.42	2.56357	2730770	29175						6	Archaea	Halobacteriota	Halobacteria	Halobacteriales	Haloferacaceae	Haloplanus
Archaea;Halobacteriota;Halobacteria;Halobacteriales;Haloferacaceae;Haloplanus	OSALT_MAG115	82.56	3.94197	2690277	6857	GCF_000427685.1	Archaea;Halobacteriota;Halobacteria;Halobacteriales;Haloferacaceae;Haloplanus;Haloplanus natans	0.926	0.612		6	Archaea	Halobacteriota	Halobacteria	Halobacteriales	Haloferacaceae	Haloplanus
Archaea;Halobacteriota;Halobacteria;Halobacteriales;Haloferacaceae;Haloplanus	OSALT_MAG191	62.92	2.04158	1521319	4746						6	Archaea	Halobacteriota	Halobacteria	Halobacteriales	Haloferacaceae	Haloplanus
Archaea;Halobacteriota;Halobacteria;Halobacteriales;Haloferacaceae;Haloplanus;Haloplanus salinus	OSALT_MAG171	87.45	2.2225	2486869	9320	GCF_003336245.1	Archaea;Halobacteriota;Halobacteria;Halobacteriales;Haloferacaceae;Haloplanus;Haloplanus salinus	0.988	0.895		7	Archaea	Halobacteriota	Halobacteria	Halobacteriales	Haloferacaceae	Haloplanus	Haloplanus salinus
Archaea;Halobacteriota;Halobacteria;Halobacteriales;Haloferacaceae;Halorubrum	OSALT_MAG64	95.82	0.684	2748106	19555						6	Archaea	Halobacteriota	Halobacteria	Halobacteriales	Haloferacaceae	Halorubrum
Archaea;Halobacteriota;Halobacteria;Halobacteriales;Haloferacaceae;Halorubrum;Halorubrum tropicale	OSALT_MAG68	56.34	0.298661	1403048	4069	GCF_001280455.1	Archaea;Halobacteriota;Halobacteria;Halobacteriales;Haloferacaceae;Halorubrum;Halorubrum tropicale	0.9914	0.921		7	Archaea	Halobacteriota	Halobacteria	Halobacteriales	Haloferacaceae	Halorubrum	Halorubrum tropicale
Archaea;Halobacteriota;Halobacteria;Halobacteriales;Haloferacaceae;JAHENP01	OSALT_MAG266	97.09	4.31	4582999	24254						5	Archaea	Halobacteriota	Halobacteria	Halobacteriales	Haloferacaceae
Archaea;Halobacteriota;Halobacteria;Halobacteriales;Haloferacaceae;JBEPXT01	OSALT_MAG72	81.17	3.37119	2692798	2196						5	Archaea	Halobacteriota	Halobacteria	Halobacteriales	Haloferacaceae
Archaea;Halobacteriota;Halobacteria;Halobacteriales;Haloferacaceae;JBEPXT01	OSALT_MAG352	61.68	0.935	1889781	12943	GCA_041641795.1	Archaea;Halobacteriota;Halobacteria;Halobacteriales;Haloferacaceae;JBEPXT01;JBEPXT01 sp041641795	0.9279	0.726		5	Archaea	Halobacteriota	Halobacteria	Halobacteriales	Haloferacaceae
Archaea;Halobacteriota;Halobacteria;Halobacteriales;Haloferacaceae;JBEPXT01	OSALT_MAG81	51.16	0.564489	2164063	4290						5	Archaea	Halobacteriota	Halobacteria	Halobacteriales	Haloferacaceae
Archaea;Halobacteriota;Halobacteria;Halobacteriales;Haloferacaceae;Salinigranum	OSALT_MAG22	97.78	1.02852	4288096	40958	GCF_041641895.1	Archaea;Halobacteriota;Halobacteria;Halobacteriales;Haloferacaceae;Salinigranum;Salinigranum sp041641895	0.9386	0.799		6	Archaea	Halobacteriota	Halobacteria	Halobacteriales	Haloferacaceae	Salinigranum
Archaea;Halobacteriota;Halobacteria;Halobacteriales;Haloferacaceae;Salinigranum	OSALT_MAG153	83.69	5.07211	4070736	6970	GCF_009176545.1	Archaea;Halobacteriota;Halobacteria;Halobacteriales;Haloferacaceae;Salinigranum;Salinigranum salinum	0.9423	0.678		6	Archaea	Halobacteriota	Halobacteria	Halobacteriales	Haloferacaceae	Salinigranum
Archaea;Halobacteriota;Halobacteria;Halobacteriales;Haloferacaceae;Salinigranum	OSALT_MAG286	65.36	5.53415	3913096	6381						6	Archaea	Halobacteriota	Halobacteria	Halobacteriales	Haloferacaceae	Salinigranum
Archaea;Halobacteriota;Halobacteria;Halobacteriales;Haloferacaceae;Salinigranum	OSALT_MAG38	59.68	0.87	2652309	4981						6	Archaea	Halobacteriota	Halobacteria	Halobacteriales	Haloferacaceae	Salinigranum
Archaea;Halobacteriota;Halobacteria;Halobacteriales;Haloferacaceae;Salinigranum	OSALT_MAG189	54.27	5.19587	2124847	6612	GCF_007004735.1	Archaea;Halobacteriota;Halobacteria;Halobacteriales;Haloferacaceae;Salinigranum;Salinigranum halophilum	0.863	0.171		6	Archaea	Halobacteriota	Halobacteria	Halobacteriales	Haloferacaceae	Salinigranum
Archaea;Halobacteriota;Halobacteria;Halobacteriales;Haloferacaceae;Salinigranum	OSALT_MAG74	52.56	2.28	1941051	4005	GCF_024228675.1	Archaea;Halobacteriota;Halobacteria;Halobacteriales;Haloferacaceae;Salinigranum;Salinigranum marinum	0.945	0.732		6	Archaea	Halobacteriota	Halobacteria	Halobacteriales	Haloferacaceae	Salinigranum
Archaea;Halobacteriota;Halobacteria;Halobacteriales;Haloferacaceae;Salinigranum	OSALT_MAG114	51.4	0	2783897	7147						6	Archaea	Halobacteriota	Halobacteria	Halobacteriales	Haloferacaceae	Salinigranum
Archaea;Halobacteriota;Halobacteria;Halobacteriales;Haloferacaceae;Salinigranum;Salinigranum halophilum	OSALT_MAG85	78.78	2.06488	2649131	5210	GCF_007004735.1	Archaea;Halobacteriota;Halobacteria;Halobacteriales;Haloferacaceae;Salinigranum;Salinigranum halophilum	0.9961	0.957		7	Archaea	Halobacteriota	Halobacteria	Halobacteriales	Haloferacaceae	Salinigranum	Salinigranum halophilum
Archaea;Halobacteriota;Halobacteria;Halobacteriales;Haloferacaceae;Salinigranum;Salinigranum sp041641895	OSALT_MAG04	99.62	1.17	4350362	20964	GCF_041641895.1	Archaea;Halobacteriota;Halobacteria;Halobacteriales;Haloferacaceae;Salinigranum;Salinigranum sp041641895	0.9663	0.842		7	Archaea	Halobacteriota	Halobacteria	Halobacteriales	Haloferacaceae	Salinigranum	Salinigranum sp041641895
Archaea;Halobacteriota;Halobacteria;Halobacteriales;Haloferacaceae;Salinirubrum	OSALT_MAG14	97.33	0.882	3956181	26292	GCF_020567425.1	Archaea;Halobacteriota;Halobacteria;Halobacteriales;Haloferacaceae;Salinirubrum;Salinirubrum litoreum	0.8881	0.402		6	Archaea	Halobacteriota	Halobacteria	Halobacteriales	Haloferacaceae	Salinirubrum
Archaea;Halobacteriota;Halobacteria;Halobacteriales;Haloferacaceae;Salinirubrum	OSALT_MAG08	91.67	3.5048	3600510	19456	GCF_020567425.1	Archaea;Halobacteriota;Halobacteria;Halobacteriales;Haloferacaceae;Salinirubrum;Salinirubrum litoreum	0.8795	0.344		6	Archaea	Halobacteriota	Halobacteria	Halobacteriales	Haloferacaceae	Salinirubrum
Archaea;Halobacteriota;Halobacteria;Halobacteriales;Haloferacaceae;Salinirubrum	OSALT_MAG65	87.33	5.16976	3321040	8451	GCF_020567425.1	Archaea;Halobacteriota;Halobacteria;Halobacteriales;Haloferacaceae;Salinirubrum;Salinirubrum litoreum	0.8732	0.263		6	Archaea	Halobacteriota	Halobacteria	Halobacteriales	Haloferacaceae	Salinirubrum
Archaea;Halobacteriota;Halobacteria;Halobacteriales;Haloferacaceae;Salinirubrum	OSALT_MAG260	87.17	1.14	3472192	18913	GCF_020567425.1	Archaea;Halobacteriota;Halobacteria;Halobacteriales;Haloferacaceae;Salinirubrum;Salinirubrum litoreum	0.8968	0.463		6	Archaea	Halobacteriota	Halobacteria	Halobacteriales	Haloferacaceae	Salinirubrum
Archaea;Halobacteriota;Halobacteria;Halobacteriales;Haloferacaceae;Salinirubrum	OSALT_MAG06	82.69	3.39866	3232384	4008						6	Archaea	Halobacteriota	Halobacteria	Halobacteriales	Haloferacaceae	Salinirubrum
Archaea;Halobacteriota;Halobacteria;Halobacteriales;Haloferacaceae;Salinirubrum	OSALT_MAG05	82.01	0.3	2692891	10634	GCF_020567425.1	Archaea;Halobacteriota;Halobacteria;Halobacteriales;Haloferacaceae;Salinirubrum;Salinirubrum litoreum	0.8914	0.404		6	Archaea	Halobacteriota	Halobacteria	Halobacteriales	Haloferacaceae	Salinirubrum
Archaea;Halobacteriota;Halobacteria;Halobacteriales;Haloferacaceae;Salinirubrum	OSALT_MAG147	69.16	0	3005432	12101	GCF_020567425.1	Archaea;Halobacteriota;Halobacteria;Halobacteriales;Haloferacaceae;Salinirubrum;Salinirubrum litoreum	0.8901	0.362		6	Archaea	Halobacteriota	Halobacteria	Halobacteriales	Haloferacaceae	Salinirubrum
Archaea;Halobacteriota;Halobacteria;Halobacteriales;Haloferacaceae;Salinirubrum	OSALT_MAG26	61.32	3.7184	2534765	2034	GCF_020567425.1	Archaea;Halobacteriota;Halobacteria;Halobacteriales;Haloferacaceae;Salinirubrum;Salinirubrum litoreum	0.9175	0.194		6	Archaea	Halobacteriota	Halobacteria	Halobacteriales	Haloferacaceae	Salinirubrum
Archaea;Halobacteriota;Halobacteria;Halobacteriales;Haloferacaceae;Salinirubrum	OSALT_MAG11	60.6	2.59612	2411625	1576	GCF_020567425.1	Archaea;Halobacteriota;Halobacteria;Halobacteriales;Haloferacaceae;Salinirubrum;Salinirubrum litoreum	0.9256	0.16		6	Archaea	Halobacteriota	Halobacteria	Halobacteriales	Haloferacaceae	Salinirubrum
Archaea;Halobacteriota;Halobacteria;Halobacteriales;Haloferacaceae;Salinirubrum	OSALT_MAG20	57.48	2.00156	2735203	19665						6	Archaea	Halobacteriota	Halobacteria	Halobacteriales	Haloferacaceae	Salinirubrum
Archaea;Halobacteriota;Halobacteria;Halobacteriales;Natrialbaceae;Halorubellus	OSALT_MAG335	71.97	0.4	2604816	15025						6	Archaea	Halobacteriota	Halobacteria	Halobacteriales	Natrialbaceae	Halorubellus
Archaea;Halobacteriota;Halobacteria;Halobacteriales;Salinarchaeaceae;Salinarchaeum	OSALT_MAG190	86.35	0.918	3127419	7612						6	Archaea	Halobacteriota	Halobacteria	Halobacteriales	Salinarchaeaceae	Salinarchaeum
Archaea;Halobacteriota;Halobacteria;Halobacteriales;SW-7-71-33;SW-7-71-33	OSALT_MAG229	81.39	6.41968	3185514	8834						4	Archaea	Halobacteriota	Halobacteria	Halobacteriales
Archaea;Halobacteriota;Halobacteria;Halobacteriales;SW-7-71-33;SW-7-71-33	OSALT_MAG211	54.35	7.74144	2116232	4044						4	Archaea	Halobacteriota	Halobacteria	Halobacteriales
Archaea;Halobacteriota;Halobacteria;Halobacteriales;SW-7-71-33;SW-7-71-33	OSALT_MAG135	53.74	1.625	1724558	4302						4	Archaea	Halobacteriota	Halobacteria	Halobacteriales
Archaea;Halobacteriota;Halobacteria;Halobacteriales;SW-7-71-33;SW-7-71-33	OSALT_MAG297	52.46	3	1861863	18472						4	Archaea	Halobacteriota	Halobacteria	Halobacteriales
Archaea;Halobacteriota;Halobacteria;Halorutilales;Halorutilaceae	OSALT_MAG338	53.33	0	1076323	4667						5	Archaea	Halobacteriota	Halobacteria	Halorutilales	Halorutilaceae
Archaea;Halobacteriota;Halobacteria;Halorutilales;Halorutilaceae;Halorutilus	OSALT_MAG161	67.21	0.512148	1858800	1488						6	Archaea	Halobacteriota	Halobacteria	Halorutilales	Halorutilaceae	Halorutilus
Archaea;Halobacteriota;Halobacteria;Halorutilales;Halorutilaceae;Halorutilus	OSALT_MAG210	65.68	2.4403	1859731	1686						6	Archaea	Halobacteriota	Halobacteria	Halorutilales	Halorutilaceae	Halorutilus
Archaea;Halobacteriota;Halobacteria;Halorutilales;Halorutilaceae;Halorutilus	OSALT_MAG151	52.61	0.6525	1104282	1499						6	Archaea	Halobacteriota	Halobacteria	Halorutilales	Halorutilaceae	Halorutilus
Archaea;Halobacteriota;Methanosarcinia;Methanosarcinales;Methanosarcinaceae;Methanohalobium	OSALT_MAG270	97.85	1.01444	2281050	6329	GCF_000196655.1	Archaea;Halobacteriota;Methanosarcinia;Methanosarcinales;Methanosarcinaceae;Methanohalobium;Methanohalobium evestigatum	0.9473	0.672		6	Archaea	Halobacteriota	Methanosarcinia	Methanosarcinales	Methanosarcinaceae	Methanohalobium
Archaea;Micrarchaeota;Micrarchaeia;Anstonellales;Bilamarchaeaceae	OSALT_MAG373	82.17	0	1403166	9592						5	Archaea	Micrarchaeota	Micrarchaeia	Anstonellales	Bilamarchaeaceae
Archaea;Nanobdellota;Nanobdellia;Woesearchaeales;DATGWN01	OSALT_MAG142	81.07	2.3925	1444458	13047						4	Archaea	Nanobdellota	Nanobdellia	Woesearchaeales
Bacteria;4572-55;4572-55;J002	OSALT_MAG233	61.34	2.475	2415215	4382						1	Bacteria
Bacteria;Acidobacteriota;Aminicenantia;Aminicenantales;Aminicenantaceae	OSALT_MAG41	90.9	3.85	4052060	31434						5	Bacteria	Acidobacteriota	Aminicenantia	Aminicenantales	Aminicenantaceae
Bacteria;Acidobacteriota;Polarisedimenticolia;J045;J045	OSALT_MAG381	76.71	1.71	3068466	6754						3	Bacteria	Acidobacteriota	Polarisedimenticolia
Bacteria;Acidobacteriota;Polarisedimenticolia;J045;J045	OSALT_MAG333	74.27	7.69	3973490	37384						3	Bacteria	Acidobacteriota	Polarisedimenticolia
Bacteria;Acidobacteriota;Thermoanaerobaculia;Thermoanaerobaculales;Sulfomarinibacteraceae	OSALT_MAG339	86.04	5.36007	5419094	6868						5	Bacteria	Acidobacteriota	Thermoanaerobaculia	Thermoanaerobaculales	Sulfomarinibacteraceae
Bacteria;Actinomycetota;Acidimicrobiia;Acidimicrobiales;SKKL01;DATHSN01	OSALT_MAG246	75.64	0.535	2715334	7361						4	Bacteria	Actinomycetota	Acidimicrobiia	Acidimicrobiales
Bacteria;Actinomycetota;Nitriliruptoria;Euzebyales;JAHELV01	OSALT_MAG240	85.73	6.70807	3867923	3108						4	Bacteria	Actinomycetota	Nitriliruptoria	Euzebyales
Bacteria;Armatimonadota;Fimbriimonadia;Fimbriimonadales;Fimbriimonadaceae	OSALT_MAG195	92.28	0.93	3015833	63091						5	Bacteria	Armatimonadota	Fimbriimonadia	Fimbriimonadales	Fimbriimonadaceae
Bacteria;Armatimonadota;Zipacnadia;UBA1398;UBA1398;UBA1398;UBA1398 sp014730065	OSALT_MAG313	53.01	0	3391244	5311	GCA_014730065.1	Bacteria;Armatimonadota;Zipacnadia;UBA1398;UBA1398;UBA1398;UBA1398 sp014730065	0.9561	0.767		3	Bacteria	Armatimonadota	Zipacnadia
Bacteria;Armatimonadota;Zipacnadia;Zipacnadales;UBA5352;UBA5352	OSALT_MAG358	52.73	6.0975	3151290	2261						4	Bacteria	Armatimonadota	Zipacnadia	Zipacnadales
Bacteria;Armatimonadota;Zipacnadia;Zipacnadales;UBA5352;UBA5352	OSALT_MAG342	52.33	0.1	3660661	3453						4	Bacteria	Armatimonadota	Zipacnadia	Zipacnadales
Bacteria;Bacillota;Halanaerobiia;Halanaerobiales;Halanaerobiaceae;Halanaerobium	OSALT_MAG145	75.45	4.23829	1784812	1864						6	Bacteria	Bacillota	Halanaerobiia	Halanaerobiales	Halanaerobiaceae	Halanaerobium
Bacteria;Bacillota;Halanaerobiia;Halanaerobiales;M55B127;M55B127	OSALT_MAG169	84.48	8.22572	1656967	5549						4	Bacteria	Bacillota	Halanaerobiia	Halanaerobiales
Bacteria;Bacillota;Halanaerobiia;Halanaerobiales;M55B127;M55B127	OSALT_MAG244	67.19	6.66207	1861047	2365						4	Bacteria	Bacillota	Halanaerobiia	Halanaerobiales
Bacteria;Bacillota;SLMV01	OSALT_MAG365	73.79	2.128	1993402	2730						2	Bacteria	Bacillota
Bacteria;Bacteroidota_A;Ignavibacteria;Ignavibacteriales;Ignavibacteriaceae;WJMR01	OSALT_MAG348	89.16	2.55938	3309737	4010	GCA_014727845.1	Bacteria;Bacteroidota_A;Ignavibacteria;Ignavibacteriales;Ignavibacteriaceae;WJMR01;WJMR01 sp014727845	0.9083	0.462		5	Bacteria	Bacteroidota_A	Ignavibacteria	Ignavibacteriales	Ignavibacteriaceae
Bacteria;Bacteroidota_A;Ignavibacteria;Ignavibacteriales;Melioribacteraceae	OSALT_MAG293	81.82	2.59291	3031794	3139						5	Bacteria	Bacteroidota_A	Ignavibacteria	Ignavibacteriales	Melioribacteraceae
Bacteria;Bacteroidota_A;Kapaibacteriia;Kapaibacteriales;UBA2268	OSALT_MAG316	85.17	4.34585	3286555	6110						4	Bacteria	Bacteroidota_A	Kapaibacteriia	Kapaibacteriales
Bacteria;Bacteroidota_A;Kapaibacteriia;Kapaibacteriales;UBA2268	OSALT_MAG392	62.9	4.57482	2056184	1628						4	Bacteria	Bacteroidota_A	Kapaibacteriia	Kapaibacteriales
Bacteria;Bacteroidota_A;Rhodothermia;Balneolales;Balneolaceae;Rhodohalobacter	OSALT_MAG45	86.64	4.79519	3442034	3066						6	Bacteria	Bacteroidota_A	Rhodothermia	Balneolales	Balneolaceae	Rhodohalobacter
Bacteria;Bacteroidota_A;Rhodothermia;Balneolales;Balneolaceae;SW132	OSALT_MAG127	55.52	0.819918	2329376	1458						5	Bacteria	Bacteroidota_A	Rhodothermia	Balneolales	Balneolaceae
Bacteria;Bacteroidota_A;Rhodothermia;Rhodothermales;JAAAOL01;JAAAOL01	OSALT_MAG288	68.83	1.88562	3340719	6633	GCA_009908885.1	Bacteria;Bacteroidota_A;Rhodothermia;Rhodothermales;JAAAOL01;JAAAOL01;JAAAOL01 sp009908885	0.8763	0.176		4	Bacteria	Bacteroidota_A	Rhodothermia	Rhodothermales
Bacteria;Bacteroidota_A;Rhodothermia;Rhodothermales;Salinibacteraceae	OSALT_MAG21	98.84	0.58	4268609	24229						5	Bacteria	Bacteroidota_A	Rhodothermia	Rhodothermales	Salinibacteraceae
Bacteria;Bacteroidota_A;Rhodothermia;Rhodothermales;Salinibacteraceae	OSALT_MAG79	95.52	4.47125	4226515	17317						5	Bacteria	Bacteroidota_A	Rhodothermia	Rhodothermales	Salinibacteraceae
Bacteria;Bacteroidota_A;Rhodothermia;Rhodothermales;Salinibacteraceae	OSALT_MAG125	76.25	1.9401	3152478	6490						5	Bacteria	Bacteroidota_A	Rhodothermia	Rhodothermales	Salinibacteraceae
Bacteria;Bacteroidota_A;Rhodothermia;Rhodothermales;Salinibacteraceae	OSALT_MAG165	61.32	1.43341	2373643	4991						5	Bacteria	Bacteroidota_A	Rhodothermia	Rhodothermales	Salinibacteraceae
Bacteria;Bacteroidota_A;Rhodothermia;Rhodothermales;Salinibacteraceae;CAKZLV01	OSALT_MAG01	48.76	0.459816	3751026	1413						5	Bacteria	Bacteroidota_A	Rhodothermia	Rhodothermales	Salinibacteraceae
Bacteria;Bacteroidota_A;Rhodothermia;Rhodothermales;Salinibacteraceae;CAKZLV01;CAKZLV01 sp937127285	OSALT_MAG50	74.05	2.10917	3336474	10124	GCA_937127285.1	Bacteria;Bacteroidota_A;Rhodothermia;Rhodothermales;Salinibacteraceae;CAKZLV01;CAKZLV01 sp937127285	0.9751	0.747		5	Bacteria	Bacteroidota_A	Rhodothermia	Rhodothermales	Salinibacteraceae
Bacteria;Bacteroidota_A;Rhodothermia;Rhodothermales;Salinibacteraceae;JAAAPH01	OSALT_MAG27	88.98	2.34991	3796143	17022						5	Bacteria	Bacteroidota_A	Rhodothermia	Rhodothermales	Salinibacteraceae
Bacteria;Bacteroidota_A;Rhodothermia;Rhodothermales;Salinibacteraceae;JAAAPH01	OSALT_MAG17	87.01	0.876	4327423	11359	GCA_009908415.1	Bacteria;Bacteroidota_A;Rhodothermia;Rhodothermales;Salinibacteraceae;JAAAPH01;JAAAPH01 sp009908415	0.9455	0.67		5	Bacteria	Bacteroidota_A	Rhodothermia	Rhodothermales	Salinibacteraceae
Bacteria;Bacteroidota_A;Rhodothermia;Rhodothermales;Salinibacteraceae;JAAAPH01	OSALT_MAG19	86.44	1.218	3799632	15750						5	Bacteria	Bacteroidota_A	Rhodothermia	Rhodothermales	Salinibacteraceae
Bacteria;Bacteroidota_A;Rhodothermia;Rhodothermales;Salinibacteraceae;JAAAPH01	OSALT_MAG131	85.5	0.744	4530690	10411						5	Bacteria	Bacteroidota_A	Rhodothermia	Rhodothermales	Salinibacteraceae
Bacteria;Bacteroidota_A;Rhodothermia;Rhodothermales;Salinibacteraceae;JAAAPH01	OSALT_MAG146	70.32	4.24188	4682969	2528						5	Bacteria	Bacteroidota_A	Rhodothermia	Rhodothermales	Salinibacteraceae
Bacteria;Bacteroidota_A;Rhodothermia;Rhodothermales;Salinibacteraceae;Longibacter	OSALT_MAG110	62.26	4.53331	3064656	2105	GCA_009908725.1	Bacteria;Bacteroidota_A;Rhodothermia;Rhodothermales;Salinibacteraceae;Longibacter;Longibacter sp009908725	0.9487	0.488		6	Bacteria	Bacteroidota_A	Rhodothermia	Rhodothermales	Salinibacteraceae	Longibacter
Bacteria;Bacteroidota_A;Rhodothermia;Rhodothermales;Salinibacteraceae;Longibacter	OSALT_MAG113	55.29	2.07836	4067043	1706						6	Bacteria	Bacteroidota_A	Rhodothermia	Rhodothermales	Salinibacteraceae	Longibacter
Bacteria;Bacteroidota_A;Rhodothermia;Rhodothermales;Salinibacteraceae;Longibacter;Longibacter sp009908725	OSALT_MAG138	69.8	4.30179	3634704	2008	GCA_009908725.1	Bacteria;Bacteroidota_A;Rhodothermia;Rhodothermales;Salinibacteraceae;Longibacter;Longibacter sp009908725	0.9522	0.524		7	Bacteria	Bacteroidota_A	Rhodothermia	Rhodothermales	Salinibacteraceae	Longibacter	Longibacter sp009908725
Bacteria;Bacteroidota_A;Rhodothermia;Rhodothermales;Salinibacteraceae;Longimonas	OSALT_MAG192	76.71	0.53344	2669719	3660						6	Bacteria	Bacteroidota_A	Rhodothermia	Rhodothermales	Salinibacteraceae	Longimonas
Bacteria;Bacteroidota_A;Rhodothermia;Rhodothermales;Salinibacteraceae;Salinivenus	OSALT_MAG10	90.7	1.16	4034082	11054	GCA_036625705.1	Bacteria;Bacteroidota_A;Rhodothermia;Rhodothermales;Salinibacteraceae;Salinivenus;Salinivenus sp036625705	0.8751	0.304		6	Bacteria	Bacteroidota_A	Rhodothermia	Rhodothermales	Salinibacteraceae	Salinivenus
Bacteria;Bacteroidota_A;Rhodothermia;Rhodothermales;Salinibacteraceae;Salinivenus	OSALT_MAG350	78.78	3.93141	3322722	29373						6	Bacteria	Bacteroidota_A	Rhodothermia	Rhodothermales	Salinibacteraceae	Salinivenus
Bacteria;Bacteroidota_A;Rhodothermia;Rhodothermales;Salinibacteraceae;Salinivenus	OSALT_MAG92	63.9	0	2783695	4966						6	Bacteria	Bacteroidota_A	Rhodothermia	Rhodothermales	Salinibacteraceae	Salinivenus
Bacteria;Bacteroidota_A;Rhodothermia;Rhodothermales;Salinibacteraceae;Salinivenus	OSALT_MAG139	59.71	1.74	3413955	5003						6	Bacteria	Bacteroidota_A	Rhodothermia	Rhodothermales	Salinibacteraceae	Salinivenus
Bacteria;Bacteroidota_A;Rhodothermia;Rhodothermales;Salinibacteraceae;Salisaeta	OSALT_MAG281	54.18	7.73209	2670365	5770						6	Bacteria	Bacteroidota_A	Rhodothermia	Rhodothermales	Salinibacteraceae	Salisaeta
Bacteria;Bacteroidota;Bacteroidia;Bacteroidales;DASQZP01	OSALT_MAG198	67.78	2.76315	3003185	6024						4	Bacteria	Bacteroidota	Bacteroidia	Bacteroidales
Bacteria;Bacteroidota;Bacteroidia;Bacteroidales;JAGXLC01	OSALT_MAG104	96.51	4.03	3720256	22694						4	Bacteria	Bacteroidota	Bacteroidia	Bacteroidales
Bacteria;Bacteroidota;Bacteroidia;Bacteroidales;JAGXLC01;JAGXLC01	OSALT_MAG61	90.48	2.67415	4200893	3597	GCA_913055895.1	Bacteria;Bacteroidota;Bacteroidia;Bacteroidales;JAGXLC01;JAGXLC01;JAGXLC01 sp913055895	0.9303	0.557		4	Bacteria	Bacteroidota	Bacteroidia	Bacteroidales
Bacteria;Bacteroidota;Bacteroidia;Bacteroidales;JAGXLC01;JAGXLC01	OSALT_MAG32	88.44	2.53702	3692969	9278						4	Bacteria	Bacteroidota	Bacteroidia	Bacteroidales
Bacteria;Bacteroidota;Bacteroidia;Bacteroidales;JAGXLC01;JAGXLC01	OSALT_MAG174	87.46	5.3221	3629120	12086						4	Bacteria	Bacteroidota	Bacteroidia	Bacteroidales
Bacteria;Bacteroidota;Bacteroidia;Bacteroidales;JAGXLC01;JAGXLC01	OSALT_MAG75	85.63	2.4043	3075000	4346						4	Bacteria	Bacteroidota	Bacteroidia	Bacteroidales
Bacteria;Bacteroidota;Bacteroidia;Bacteroidales;JBBRXJ01	OSALT_MAG279	83.96	3.177	2826418	12814						4	Bacteria	Bacteroidota	Bacteroidia	Bacteroidales
Bacteria;Bacteroidota;Bacteroidia;Bacteroidales;UBA10428	OSALT_MAG130	70.96	3.591	2921236	4305						4	Bacteria	Bacteroidota	Bacteroidia	Bacteroidales
Bacteria;Bacteroidota;Bacteroidia;Bacteroidales;UBA10428;G963665085	OSALT_MAG184	85.57	1.485	3919926	7208						4	Bacteria	Bacteroidota	Bacteroidia	Bacteroidales
Bacteria;Bacteroidota;Bacteroidia;CAILMK01	OSALT_MAG309	52.84	2.06433	1535374	1585						3	Bacteria	Bacteroidota	Bacteroidia
Bacteria;Bacteroidota;Bacteroidia;CAILMK01;JBBDIG01	OSALT_MAG363	80.66	0	2355446	4184						3	Bacteria	Bacteroidota	Bacteroidia
Bacteria;Bacteroidota;Bacteroidia;Chitinophagales;Saprospiraceae	OSALT_MAG280	85.42	2.777	3851867	3444						5	Bacteria	Bacteroidota	Bacteroidia	Chitinophagales	Saprospiraceae
Bacteria;Bacteroidota;Bacteroidia;Chitinophagales;Saprospiraceae;JAWLFI01	OSALT_MAG209	76.03	1.116	2387167	6992						6	Bacteria	Bacteroidota	Bacteroidia	Chitinophagales	Saprospiraceae	JAWLFI01
Bacteria;Bacteroidota;Bacteroidia;Cytophagales;Cyclobacteriaceae	OSALT_MAG181	91.82	1.0425	4669667	8142						5	Bacteria	Bacteroidota	Bacteroidia	Cytophagales	Cyclobacteriaceae
Bacteria;Bacteroidota;Bacteroidia;Flavobacteriales;PHOS-HE28	OSALT_MAG391	63.01	0.72	1715951	1931						4	Bacteria	Bacteroidota	Bacteroidia	Flavobacteriales
Bacteria;Bacteroidota;Bacteroidia;J057	OSALT_MAG343	77.69	0.73	2985842	3417						3	Bacteria	Bacteroidota	Bacteroidia
Bacteria;Bdellovibrionota;Bacteriovoracia	OSALT_MAG385	95.48	2.412	2747379	10952						3	Bacteria	Bdellovibrionota	Bacteriovoracia
Bacteria;Bipolaricaulota;Bipolaricaulia;M55B111;M55B111;JAGXLP01	OSALT_MAG268	68.57	4.228	1625337	1933						3	Bacteria	Bipolaricaulota	Bipolaricaulia
Bacteria;Chloroflexota;Anaerolineae;4572-78;J111;DAOUMU01	OSALT_MAG383	50.3	3.276	4587608	2524						3	Bacteria	Chloroflexota	Anaerolineae
Bacteria;Chloroflexota;Anaerolineae;Aggregatilineales	OSALT_MAG274	76.21	1.7775	3541271	4628						4	Bacteria	Chloroflexota	Anaerolineae	Aggregatilineales
Bacteria;Chloroflexota;Anaerolineae;Aggregatilineales;J027;JAKEEQ01	OSALT_MAG259	84.55	2.384	4601419	10212						4	Bacteria	Chloroflexota	Anaerolineae	Aggregatilineales
Bacteria;Chloroflexota;Anaerolineae;Aggregatilineales;Phototrophicaceae	OSALT_MAG302	66.6	2.73	3737590	4797						5	Bacteria	Chloroflexota	Anaerolineae	Aggregatilineales	Phototrophicaceae
Bacteria;Chloroflexota;Anaerolineae;Aggregatilineales;UBA3940;TC-195	OSALT_MAG314	91.18	0.5975	4063047	4501						4	Bacteria	Chloroflexota	Anaerolineae	Aggregatilineales
Bacteria;Chloroflexota;Anaerolineae;Anaerolineales;Anaerolineaceae;Brevefilum	OSALT_MAG214	84.55	4.55	3839293	57684						6	Bacteria	Chloroflexota	Anaerolineae	Anaerolineales	Anaerolineaceae	Brevefilum
Bacteria;Chloroflexota;Anaerolineae;Anaerolineales;Anaerolineaceae;Brevefilum;Brevefilum sp034437335	OSALT_MAG62	70.15	3.10015	2937960	4425	GCA_034437335.1	Bacteria;Chloroflexota;Anaerolineae;Anaerolineales;Anaerolineaceae;Brevefilum;Brevefilum sp034437335	0.9746	0.869		7	Bacteria	Chloroflexota	Anaerolineae	Anaerolineales	Anaerolineaceae	Brevefilum	Brevefilum sp034437335
Bacteria;Chloroflexota;Anaerolineae;Anaerolineales;UBA11858;B10-G9	OSALT_MAG107	77.77	6.09559	2833471	9066						4	Bacteria	Chloroflexota	Anaerolineae	Anaerolineales
Bacteria;Chloroflexota;Anaerolineae;Anaerolineales;UBA11858;B10-G9	OSALT_MAG116	61.03	0	2429220	4279						4	Bacteria	Chloroflexota	Anaerolineae	Anaerolineales
Bacteria;Chloroflexota;Anaerolineae;Anaerolineales;UBA11858;B10-G9	OSALT_MAG149	59.33	0	2182775	1591						4	Bacteria	Chloroflexota	Anaerolineae	Anaerolineales
Bacteria;Chloroflexota;Anaerolineae;Anaerolineales;UBA11858;B10-G9	OSALT_MAG201	56.05	3.77	2314409	5631						4	Bacteria	Chloroflexota	Anaerolineae	Anaerolineales
Bacteria;Chloroflexota;Anaerolineae;Anaerolineales;UBA11858;B10-G9	OSALT_MAG366	50.62	3.64	1770921	3972						4	Bacteria	Chloroflexota	Anaerolineae	Anaerolineales
Bacteria;Chloroflexota;Anaerolineae;Anaerolineales;UBA11858;JAYELX01	OSALT_MAG144	57.01	0	2061086	4874						4	Bacteria	Chloroflexota	Anaerolineae	Anaerolineales
Bacteria;Chloroflexota;Anaerolineae;Anaerolineales;UBA11858;JAYELX01	OSALT_MAG108	55.64	1.456	2396175	6420						4	Bacteria	Chloroflexota	Anaerolineae	Anaerolineales
Bacteria;Chloroflexota;Anaerolineae;B4-G1;B4-G1	OSALT_MAG15	85	2.912	3464803	12714						3	Bacteria	Chloroflexota	Anaerolineae
Bacteria;Chloroflexota;Anaerolineae;B4-G1;B4-G1	OSALT_MAG36	64.8	4.54295	4115822	3211						3	Bacteria	Chloroflexota	Anaerolineae
Bacteria;Chloroflexota;Anaerolineae;B4-G1;B4-G1	OSALT_MAG44	64.61	2.75986	4402139	3018						3	Bacteria	Chloroflexota	Anaerolineae
Bacteria;Chloroflexota;Anaerolineae;B4-G1;B4-G1;SKLM01	OSALT_MAG109	67.75	0.909909	3063673	6383						3	Bacteria	Chloroflexota	Anaerolineae
Bacteria;Chloroflexota;Anaerolineae;B4-G1;B4-G1;SKLM01	OSALT_MAG217	50.49	3.8775	4025185	4080						3	Bacteria	Chloroflexota	Anaerolineae
Bacteria;Chloroflexota;Anaerolineae;B4-G1;DUEL01	OSALT_MAG78	75.96	1.91	4146509	8940						3	Bacteria	Chloroflexota	Anaerolineae
Bacteria;Chloroflexota;Anaerolineae;B4-G1;DUEL01	OSALT_MAG264	70.91	2.73	4233307	13465						3	Bacteria	Chloroflexota	Anaerolineae
Bacteria;Chloroflexota;Anaerolineae;B4-G1;DUEL01;JAFGOJ01	OSALT_MAG28	61.53	1.536	3349278	5333						3	Bacteria	Chloroflexota	Anaerolineae
Bacteria;Chloroflexota;Anaerolineae;B4-G1;SLSP01	OSALT_MAG23	88.18	1.82	5126403	14948						3	Bacteria	Chloroflexota	Anaerolineae
Bacteria;Chloroflexota;Anaerolineae;B4-G1;SLSP01	OSALT_MAG353	75.91	3.18	3345332	6661						3	Bacteria	Chloroflexota	Anaerolineae
Bacteria;Chloroflexota;Anaerolineae;B4-G1;SLSP01;DAOTTS01	OSALT_MAG43	65	3.03	2720098	4643						3	Bacteria	Chloroflexota	Anaerolineae
Bacteria;Chloroflexota;Anaerolineae;B4-G1;SLSP01;DAOTTS01	OSALT_MAG261	61.54	3.50625	3787006	3663						3	Bacteria	Chloroflexota	Anaerolineae
Bacteria;Chloroflexota;Anaerolineae;B4-G1;SLSP01;DAOTTS01	OSALT_MAG77	50.62	1.4701	2632349	2066	GCA_034437735.1	Bacteria;Chloroflexota;Anaerolineae;B4-G1;SLSP01;DAOTTS01;DAOTTS01 sp034437735	0.9278	0.265		3	Bacteria	Chloroflexota	Anaerolineae
Bacteria;Chloroflexota;Anaerolineae;B4-G1;SLSP01;DAOTVC01	OSALT_MAG34	78.64	2.59701	3872959	3885	GCA_034437215.1	Bacteria;Chloroflexota;Anaerolineae;B4-G1;SLSP01;DAOTVC01;DAOTVC01 sp034437215	0.8954	0.264		3	Bacteria	Chloroflexota	Anaerolineae
Bacteria;Chloroflexota;Anaerolineae;B4-G1;SLSP01;G713	OSALT_MAG31	66.33	1.68	3316874	2458						3	Bacteria	Chloroflexota	Anaerolineae
Bacteria;Chloroflexota;Anaerolineae;Promineifilales;Promineifilaceae	OSALT_MAG120	66.34	1.82	4616297	2151						5	Bacteria	Chloroflexota	Anaerolineae	Promineifilales	Promineifilaceae
Bacteria;Chloroflexota;Anaerolineae;UBA1429;UBA1429;JAWLEV01	OSALT_MAG325	76.09	3.90818	2470277	3400						3	Bacteria	Chloroflexota	Anaerolineae
Bacteria;Chloroflexota;Chloroflexia;Chloroflexales;Chloroflexaceae	OSALT_MAG42	86.32	0	4048134	8095						5	Bacteria	Chloroflexota	Chloroflexia	Chloroflexales	Chloroflexaceae
Bacteria;Chloroflexota;Chloroflexia;Chloroflexales;Chloroflexaceae	OSALT_MAG35	68.97	0	3595001	6406						5	Bacteria	Chloroflexota	Chloroflexia	Chloroflexales	Chloroflexaceae
Bacteria;Chloroflexota;Chloroflexia;Chloroflexales;Chloroflexaceae	OSALT_MAG13	66.52	0.9425	3761660	2533						5	Bacteria	Chloroflexota	Chloroflexia	Chloroflexales	Chloroflexaceae
Bacteria;Chloroflexota;Chloroflexia;Chloroflexales;Chloroflexaceae	OSALT_MAG230	66.19	1.37625	2887214	6132						5	Bacteria	Chloroflexota	Chloroflexia	Chloroflexales	Chloroflexaceae
Bacteria;Chloroflexota;Chloroflexia;Chloroflexales;Chloroflexaceae	OSALT_MAG182	61.03	4.40219	3398068	2163						5	Bacteria	Chloroflexota	Chloroflexia	Chloroflexales	Chloroflexaceae
Bacteria;Chloroflexota;Chloroflexia;Chloroflexales;Chloroflexaceae	OSALT_MAG09	56.82	2.26729	3028517	2094						5	Bacteria	Chloroflexota	Chloroflexia	Chloroflexales	Chloroflexaceae
Bacteria;Chloroflexota;Chloroflexia;Chloroflexales;Chloroflexaceae;CAKZQX01	OSALT_MAG12	93.08	2.58451	8272437	4901						5	Bacteria	Chloroflexota	Chloroflexia	Chloroflexales	Chloroflexaceae
Bacteria;Chloroflexota;Chloroflexia;Chloroflexales;Chloroflexaceae;DAOTUJ01	OSALT_MAG196	86.48	0.87	4570193	7662	GCA_034437175.1	Bacteria;Chloroflexota;Chloroflexia;Chloroflexales;Chloroflexaceae;DAOTUJ01;DAOTUJ01 sp034437175	0.8509	0.16		5	Bacteria	Chloroflexota	Chloroflexia	Chloroflexales	Chloroflexaceae
Bacteria;Chloroflexota;Chloroflexia;Chloroflexales;Chloroflexaceae;JAAURD01	OSALT_MAG179	90.43	1.89	4430179	5310						5	Bacteria	Chloroflexota	Chloroflexia	Chloroflexales	Chloroflexaceae
Bacteria;Chloroflexota;Chloroflexia;Chloroflexales;Chloroflexaceae;JAAUSY01	OSALT_MAG70	95.28	0.19	4965765	10591						5	Bacteria	Chloroflexota	Chloroflexia	Chloroflexales	Chloroflexaceae
Bacteria;Chloroflexota;Chloroflexia;Chloroflexales;Chloroflexaceae;JAAUSY01	OSALT_MAG58	81.13	1.176	6466621	4751						5	Bacteria	Chloroflexota	Chloroflexia	Chloroflexales	Chloroflexaceae
Bacteria;Chloroflexota;Chloroflexia;Chloroflexales;Chloroflexaceae;JAAUSY01	OSALT_MAG60	76.57	0	2939650	6145	GCA_034436975.1	Bacteria;Chloroflexota;Chloroflexia;Chloroflexales;Chloroflexaceae;JAAUSY01;JAAUSY01 sp034436975	0.917	0.584		5	Bacteria	Chloroflexota	Chloroflexia	Chloroflexales	Chloroflexaceae
Bacteria;Chloroflexota;Chloroflexia;Chloroflexales;Chloroflexaceae;JAAUSY01	OSALT_MAG121	66.67	0	2571308	13491						5	Bacteria	Chloroflexota	Chloroflexia	Chloroflexales	Chloroflexaceae
Bacteria;Chloroflexota;Chloroflexia;Chloroflexales;Chloroflexaceae;JAAUSY01;JAAUSY01 sp034437495	OSALT_MAG84	69.5	6.47343	4111609	3706	GCA_034437495.1	Bacteria;Chloroflexota;Chloroflexia;Chloroflexales;Chloroflexaceae;JAAUSY01;JAAUSY01 sp034437495	0.9543	0.55		5	Bacteria	Chloroflexota	Chloroflexia	Chloroflexales	Chloroflexaceae
Bacteria;Chloroflexota;Chloroflexia;Chloroflexales;Chloroflexaceae;UBA1466	OSALT_MAG57	61.99	4.438	4109431	2715						5	Bacteria	Chloroflexota	Chloroflexia	Chloroflexales	Chloroflexaceae
Bacteria;Cyanobacteriota;Cyanobacteriia;Cyanobacteriales;Coleofasciculaceae	OSALT_MAG134	96.63	3.28442	8006861	6395						5	Bacteria	Cyanobacteriota	Cyanobacteriia	Cyanobacteriales	Coleofasciculaceae
Bacteria;Cyanobacteriota;Cyanobacteriia;Cyanobacteriales;Coleofasciculaceae	OSALT_MAG256	84.09	3.04739	5939403	9723						5	Bacteria	Cyanobacteriota	Cyanobacteriia	Cyanobacteriales	Coleofasciculaceae
Bacteria;Cyanobacteriota;Cyanobacteriia;Cyanobacteriales;Coleofasciculaceae;Coleofasciculus;Coleofasciculus sp040220555	OSALT_MAG82	76.56	0.178369	6741682	9465	GCA_040220555.1	Bacteria;Cyanobacteriota;Cyanobacteriia;Cyanobacteriales;Coleofasciculaceae;Coleofasciculus;Coleofasciculus sp040220555	0.9875	0.806		7	Bacteria	Cyanobacteriota	Cyanobacteriia	Cyanobacteriales	Coleofasciculaceae	Coleofasciculus	Coleofasciculus sp040220555
Bacteria;Cyanobacteriota;Cyanobacteriia;Cyanobacteriales;Geitlerinemataceae	OSALT_MAG40	93.96	1.88953	4979784	11308						5	Bacteria	Cyanobacteriota	Cyanobacteriia	Cyanobacteriales	Geitlerinemataceae
Bacteria;Cyanobacteriota;Cyanobacteriia;Cyanobacteriales;Geitlerinemataceae_A;PCC-9228	OSALT_MAG128	80.34	1.112	4059209	8958	GCF_001870905.1	Bacteria;Cyanobacteriota;Cyanobacteriia;Cyanobacteriales;Geitlerinemataceae_A;PCC-9228;PCC-9228 sp001870905	0.8905	0.269		6	Bacteria	Cyanobacteriota	Cyanobacteriia	Cyanobacteriales	Geitlerinemataceae_A	PCC-9228
Bacteria;Cyanobacteriota;Cyanobacteriia;Cyanobacteriales;Geitlerinemataceae_A;PCC-9228	OSALT_MAG255	60.16	0.733077	2822571	2776	GCF_001870905.1	Bacteria;Cyanobacteriota;Cyanobacteriia;Cyanobacteriales;Geitlerinemataceae_A;PCC-9228;PCC-9228 sp001870905	0.9159	0.173		6	Bacteria	Cyanobacteriota	Cyanobacteriia	Cyanobacteriales	Geitlerinemataceae_A	PCC-9228
Bacteria;Cyanobacteriota;Cyanobacteriia;Cyanobacteriales;Geitlerinemataceae_A;PCC-9228;PCC-9228 sp001870905	OSALT_MAG94	81.58	0.853248	3390718	8278	GCF_001870905.1	Bacteria;Cyanobacteriota;Cyanobacteriia;Cyanobacteriales;Geitlerinemataceae_A;PCC-9228;PCC-9228 sp001870905	0.9969	0.95		7	Bacteria	Cyanobacteriota	Cyanobacteriia	Cyanobacteriales	Geitlerinemataceae_A	PCC-9228	PCC-9228 sp001870905
Bacteria;Cyanobacteriota;Cyanobacteriia;Cyanobacteriales;Laspinemataceae;CCY1219;CCY1219 sp035615515	OSALT_MAG173	59.94	2.71452	3967915	2303	GCF_035615515.1	Bacteria;Cyanobacteriota;Cyanobacteriia;Cyanobacteriales;Laspinemataceae;CCY1219;CCY1219 sp035615515	0.9744	0.821		7	Bacteria	Cyanobacteriota	Cyanobacteriia	Cyanobacteriales	Laspinemataceae	CCY1219	CCY1219 sp035615515
Bacteria;Cyanobacteriota;Cyanobacteriia;Cyanobacteriales;Rubidibacteraceae;Halothece	OSALT_MAG30	88.34	0.632	3909217	11375						6	Bacteria	Cyanobacteriota	Cyanobacteriia	Cyanobacteriales	Rubidibacteraceae	Halothece
Bacteria;Cyanobacteriota;Cyanobacteriia;Cyanobacteriales;Rubidibacteraceae;Halothece	OSALT_MAG180	61.72	4.52866	2914861	2467						6	Bacteria	Cyanobacteriota	Cyanobacteriia	Cyanobacteriales	Rubidibacteraceae	Halothece
Bacteria;Cyanobacteriota;Cyanobacteriia;Cyanobacteriales;Rubidibacteraceae;Halothece	OSALT_MAG99	52.16	2.51539	2281695	2246	GCA_003021905.1	Bacteria;Cyanobacteriota;Cyanobacteriia;Cyanobacteriales;Rubidibacteraceae;Halothece;Halothece sp003021905	0.9146	0.198		6	Bacteria	Cyanobacteriota	Cyanobacteriia	Cyanobacteriales	Rubidibacteraceae	Halothece
Bacteria;Cyanobacteriota;Cyanobacteriia;Cyanobacteriales;Rubidibacteraceae;Halothece	OSALT_MAG318	51.35	4.11927	3092471	1858	GCA_009909085.1	Bacteria;Cyanobacteriota;Cyanobacteriia;Cyanobacteriales;Rubidibacteraceae;Halothece;Halothece sp009909085	0.9229	0.223		6	Bacteria	Cyanobacteriota	Cyanobacteriia	Cyanobacteriales	Rubidibacteraceae	Halothece
Bacteria;Cyanobacteriota;Cyanobacteriia;Cyanobacteriales;SIO1D9;JBBQDV01	OSALT_MAG239	76.54	5.7787	5077634	2200						4	Bacteria	Cyanobacteriota	Cyanobacteriia	Cyanobacteriales
Bacteria;Cyanobacteriota;Cyanobacteriia;Phormidesmidales	OSALT_MAG91	77.83	0.71625	4420852	3157						4	Bacteria	Cyanobacteriota	Cyanobacteriia	Phormidesmidales
Bacteria;Cyanobacteriota;Cyanobacteriia;Phormidesmidales;Phormidesmidaceae	OSALT_MAG212	81.3	1.3092	3832955	8927						5	Bacteria	Cyanobacteriota	Cyanobacteriia	Phormidesmidales	Phormidesmidaceae
Bacteria;Desulfobacterota_I;Desulfovibrionia;Desulfovibrionales	OSALT_MAG306	83.7	0.308858	2452534	8364						4	Bacteria	Desulfobacterota_I	Desulfovibrionia	Desulfovibrionales
Bacteria;Desulfobacterota_I;Desulfovibrionia;Desulfovibrionales;Desulfothermaceae	OSALT_MAG178	90.8	0	3018373	8664						5	Bacteria	Desulfobacterota_I	Desulfovibrionia	Desulfovibrionales	Desulfothermaceae
Bacteria;Desulfobacterota_I;Desulfovibrionia;Desulfovibrionales;Desulfothermaceae	OSALT_MAG357	90.59	4.8295	2549085	3735						5	Bacteria	Desulfobacterota_I	Desulfovibrionia	Desulfovibrionales	Desulfothermaceae
Bacteria;Desulfobacterota_I;Desulfovibrionia;Desulfovibrionales;Desulfothermaceae	OSALT_MAG200	84.1	1.19339	2773570	7372						5	Bacteria	Desulfobacterota_I	Desulfovibrionia	Desulfovibrionales	Desulfothermaceae
Bacteria;Desulfobacterota_I;Desulfovibrionia;Desulfovibrionales;Desulfothermaceae	OSALT_MAG271	71.03	2.658	2779209	13735						5	Bacteria	Desulfobacterota_I	Desulfovibrionia	Desulfovibrionales	Desulfothermaceae
Bacteria;Desulfobacterota_I;Desulfovibrionia;Desulfovibrionales;Desulfothermaceae	OSALT_MAG222	57.74	0.40977	1966004	4821						5	Bacteria	Desulfobacterota_I	Desulfovibrionia	Desulfovibrionales	Desulfothermaceae
Bacteria;Desulfobacterota_I;Desulfovibrionia;Desulfovibrionales;Desulfothermaceae;JAABTT01	OSALT_MAG269	59.75	2.00002	2458698	1809						5	Bacteria	Desulfobacterota_I	Desulfovibrionia	Desulfovibrionales	Desulfothermaceae
Bacteria;Desulfobacterota_I;Desulfovibrionia;Desulfovibrionales;Desulfothermaceae;JAIPDU01	OSALT_MAG16	97.92	1.19	3200838	41599	GCA_036628655.1	Bacteria;Desulfobacterota_I;Desulfovibrionia;Desulfovibrionales;Desulfothermaceae;JAIPDU01;JAIPDU01 sp036628655	0.8523	0.2		5	Bacteria	Desulfobacterota_I	Desulfovibrionia	Desulfovibrionales	Desulfothermaceae
Bacteria;Desulfobacterota_I;Desulfovibrionia;Desulfovibrionales;Desulfothermaceae;JAIPDU01	OSALT_MAG319	62.93	7.89968	1818433	9842	GCA_021737525.1	Bacteria;Desulfobacterota_I;Desulfovibrionia;Desulfovibrionales;Desulfothermaceae;JAIPDU01;JAIPDU01 sp021737525	0.8681	0.236		5	Bacteria	Desulfobacterota_I	Desulfovibrionia	Desulfovibrionales	Desulfothermaceae
Bacteria;Desulfobacterota_I;Desulfovibrionia;Desulfovibrionales;Desulfovibrionaceae	OSALT_MAG292	88.4	1.236	3231980	8638						5	Bacteria	Desulfobacterota_I	Desulfovibrionia	Desulfovibrionales	Desulfovibrionaceae
Bacteria;Desulfobacterota_I;Desulfovibrionia;Desulfovibrionales;Desulfovibrionaceae	OSALT_MAG327	85.31	0.96	2522857	6249						5	Bacteria	Desulfobacterota_I	Desulfovibrionia	Desulfovibrionales	Desulfovibrionaceae
Bacteria;Desulfobacterota_I;Desulfovibrionia;Desulfovibrionales;Desulfovibrionaceae	OSALT_MAG205	72.41	2.24	2276425	8213						5	Bacteria	Desulfobacterota_I	Desulfovibrionia	Desulfovibrionales	Desulfovibrionaceae
Bacteria;Desulfobacterota_I;Desulfovibrionia;Desulfovibrionales;Desulfovibrionaceae;JASGMV01	OSALT_MAG235	94.61	0.4675	3576590	12193						5	Bacteria	Desulfobacterota_I	Desulfovibrionia	Desulfovibrionales	Desulfovibrionaceae
Bacteria;Desulfobacterota;Desulfarculia;Adiutricales	OSALT_MAG277	88.58	2.44595	4423279	3336						4	Bacteria	Desulfobacterota	Desulfarculia	Adiutricales
Bacteria;Desulfobacterota;Desulfarculia;Adiutricales	OSALT_MAG376	56.14	6.34637	3065334	1757						4	Bacteria	Desulfobacterota	Desulfarculia	Adiutricales
Bacteria;Desulfobacterota;Desulfarculia;Desulfarculales;Desulfarculaceae;Desulfocarbo	OSALT_MAG59	84.73	2.22104	3493502	7726						6	Bacteria	Desulfobacterota	Desulfarculia	Desulfarculales	Desulfarculaceae	Desulfocarbo
Bacteria;Desulfobacterota;Desulfarculia;Desulfarculales;Desulfarculaceae;Desulfocarbo	OSALT_MAG197	53.45	1.53762	2380379	3670						6	Bacteria	Desulfobacterota	Desulfarculia	Desulfarculales	Desulfarculaceae	Desulfocarbo
Bacteria;Desulfobacterota;Desulfobacteria;Desulfobacterales	OSALT_MAG336	57.75	1.69238	4128440	1608						4	Bacteria	Desulfobacterota	Desulfobacteria	Desulfobacterales
Bacteria;Desulfobacterota;Desulfobacteria;Desulfobacterales;Desulfococcaceae;JBEPXL01	OSALT_MAG356	96.77	2.61711	5672139	9038						5	Bacteria	Desulfobacterota	Desulfobacteria	Desulfobacterales	Desulfococcaceae
Bacteria;Desulfobacterota;Desulfobacteria;Desulfobacterales;Desulfosalsimonadaceae;M55B175	OSALT_MAG112	96.77	1.74848	4172361	29472						5	Bacteria	Desulfobacterota	Desulfobacteria	Desulfobacterales	Desulfosalsimonadaceae
Bacteria;Desulfobacterota;Desulfobacteria;Desulfobacterales;Desulfosalsimonadaceae;M55B175	OSALT_MAG359	88.1	5.96386	3695926	5969	GCA_034520365.1	Bacteria;Desulfobacterota;Desulfobacteria;Desulfobacterales;Desulfosalsimonadaceae;M55B175;M55B175 sp034520365	0.8662	0.159		5	Bacteria	Desulfobacterota	Desulfobacteria	Desulfobacterales	Desulfosalsimonadaceae
Bacteria;Desulfobacterota;Desulfobacteria;Desulfobacterales;Desulfosalsimonadaceae;M55B175	OSALT_MAG183	82.31	0.825	3328155	12530						5	Bacteria	Desulfobacterota	Desulfobacteria	Desulfobacterales	Desulfosalsimonadaceae
Bacteria;Desulfobacterota;Desulfobacteria;Desulfobacterales;JAABSP01;JAABTD01	OSALT_MAG119	78.19	1.156	4634268	6792						4	Bacteria	Desulfobacterota	Desulfobacteria	Desulfobacterales
Bacteria;Desulfobacterota;Desulfobacteria;Desulfobacterales;JAABTS01	OSALT_MAG390	72.42	2.26011	3939800	3279						4	Bacteria	Desulfobacterota	Desulfobacteria	Desulfobacterales
Bacteria;Desulfobacterota;Desulfomonilia;Desulfomonilales;Desulfomonilaceae;G963674715	OSALT_MAG324	97.1	1.29	5298720	83335						5	Bacteria	Desulfobacterota	Desulfomonilia	Desulfomonilales	Desulfomonilaceae
Bacteria;Desulfobacterota;Desulfomonilia;Desulfomonilales;Desulfomonilaceae;VGSG01	OSALT_MAG364	79.57	0.924963	4273398	4330						5	Bacteria	Desulfobacterota	Desulfomonilia	Desulfomonilales	Desulfomonilaceae
Bacteria;Desulfobacterota;DSM-4660;Desulfatiglandales;JAIPEI01;JAIPEI01	OSALT_MAG331	54.89	3.60667	3279048	3898						4	Bacteria	Desulfobacterota	DSM-4660	Desulfatiglandales
Bacteria;Desulfobacterota;Syntrophobacteria;Syntrophobacterales	OSALT_MAG367	52.03	5.45552	3656586	2824						4	Bacteria	Desulfobacterota	Syntrophobacteria	Syntrophobacterales
Bacteria;Fermentibacterota;Fermentibacteria;Fermentibacterales;Fermentibacteraceae;JAWLEP01	OSALT_MAG133	90.05	2.20011	2712446	97944	GCA_041686025.1	Bacteria;Fermentibacterota;Fermentibacteria;Fermentibacterales;Fermentibacteraceae;JAWLEP01;JAWLEP01 sp041686025	0.8324	0.151		5	Bacteria	Fermentibacterota	Fermentibacteria	Fermentibacterales	Fermentibacteraceae
Bacteria;Fermentibacterota;Fermentibacteria;Fermentibacterales;Fermentibacteraceae;JAWLEP01	OSALT_MAG303	87.06	2.2	2342019	11865	GCA_041686025.1	Bacteria;Fermentibacterota;Fermentibacteria;Fermentibacterales;Fermentibacteraceae;JAWLEP01;JAWLEP01 sp041686025	0.8702	0.382		5	Bacteria	Fermentibacterota	Fermentibacteria	Fermentibacterales	Fermentibacteraceae
Bacteria;Fibrobacterota;Chitinivibrionia;Chitinivibrionales	OSALT_MAG291	97.74	3.0602	5135917	9815						4	Bacteria	Fibrobacterota	Chitinivibrionia	Chitinivibrionales
Bacteria;Fibrobacterota;Chitinivibrionia;Chitinivibrionales;WJKA01	OSALT_MAG322	91.37	1.16	3114947	5292						4	Bacteria	Fibrobacterota	Chitinivibrionia	Chitinivibrionales
Bacteria;Fibrobacterota;Chitinivibrionia;Chitinivibrionales;WJMI01;WJJU01	OSALT_MAG287	62.45	4.95	3939346	3458						4	Bacteria	Fibrobacterota	Chitinivibrionia	Chitinivibrionales
Bacteria;Gemmatimonadota;Gemmatimonadetes;Longimicrobiales;UBA6960	OSALT_MAG232	84.62	3.3	3448201	8556						4	Bacteria	Gemmatimonadota	Gemmatimonadetes	Longimicrobiales
Bacteria;Gemmatimonadota;Gemmatimonadetes;Longimicrobiales;UBA6960	OSALT_MAG175	78.16	0.972	3118510	3240						4	Bacteria	Gemmatimonadota	Gemmatimonadetes	Longimicrobiales
Bacteria;Gemmatimonadota;Gemmatimonadetes;Longimicrobiales;UBA6960	OSALT_MAG349	52.04	4.31	1853283	3741						4	Bacteria	Gemmatimonadota	Gemmatimonadetes	Longimicrobiales
Bacteria;Gemmatimonadota;Gemmatimonadetes;Longimicrobiales;UBA6960;DASWKP01	OSALT_MAG345	62.99	0	2224909	7913						4	Bacteria	Gemmatimonadota	Gemmatimonadetes	Longimicrobiales
Bacteria;Gemmatimonadota;Gemmatimonadetes;Longimicrobiales;UBA6960;JAJCZZ01	OSALT_MAG98	90.84	3.70754	3932535	8282						4	Bacteria	Gemmatimonadota	Gemmatimonadetes	Longimicrobiales
Bacteria;Gemmatimonadota;Gemmatimonadetes;Longimicrobiales;UBA6960;JAJCZZ01	OSALT_MAG55	80.57	1.65	3036924	5078						4	Bacteria	Gemmatimonadota	Gemmatimonadetes	Longimicrobiales
Bacteria;Gemmatimonadota;Gemmatimonadetes;Palauibacterales;Palauibacteraceae	OSALT_MAG312	60.67	1.1	1954644	6188						5	Bacteria	Gemmatimonadota	Gemmatimonadetes	Palauibacterales	Palauibacteraceae
Bacteria;Hinthialibacterota;Hinthialibacteria	OSALT_MAG389	82.3	2.745	3779217	4597						3	Bacteria	Hinthialibacterota	Hinthialibacteria
Bacteria;Hydrogenedentota;Hydrogenedentia;Hydrogenedentales;SLHB01	OSALT_MAG242	55.4	6.9	2908314	2097						4	Bacteria	Hydrogenedentota	Hydrogenedentia	Hydrogenedentales
Bacteria;Hydrogenedentota;Hydrogenedentia;Hydrogenedentales;SLHB01;UBA6118	OSALT_MAG307	64.85	1.125	3415742	4864						4	Bacteria	Hydrogenedentota	Hydrogenedentia	Hydrogenedentales
Bacteria;Joyebacterota;Joyebacteria;Joyebacterales;Joyebacteraceae;WJMD01	OSALT_MAG300	68.73	1.728	1927952	7057						5	Bacteria	Joyebacterota	Joyebacteria	Joyebacterales	Joyebacteraceae
Bacteria;Krumholzibacteriota;Krumholzibacteriia;JAJRXK01;JAJRXK01;JAJRXK01	OSALT_MAG193	79.79	3.3	3423822	5578	GCA_035268685.1	Bacteria;Krumholzibacteriota;Krumholzibacteriia;JAJRXK01;JAJRXK01;JAJRXK01;JAJRXK01 sp035268685	0.9017	0.542		3	Bacteria	Krumholzibacteriota	Krumholzibacteriia
Bacteria;Krumholzibacteriota;Krumholzibacteriia;Krumholzibacteriales;WJIX01;WJIX01	OSALT_MAG387	75.14	3.3	2192448	2401						4	Bacteria	Krumholzibacteriota	Krumholzibacteriia	Krumholzibacteriales
Bacteria;Krumholzibacteriota;Krumholzibacteriia;LZORAL124-64-63;LZORAL124-64-63;Glo-17	OSALT_MAG323	73	3.66018	3108855	8566						3	Bacteria	Krumholzibacteriota	Krumholzibacteriia
Bacteria;Krumholzibacteriota;Krumholzibacteriia;LZORAL124-64-63;LZORAL124-64-63;Glo-17	OSALT_MAG132	59.33	0	2086167	4184						3	Bacteria	Krumholzibacteriota	Krumholzibacteriia
Bacteria;Marinisomatota;JAANXI01;JAANXI01;JAANXI01	OSALT_MAG166	69.39	1.18655	4141878	2756						2	Bacteria	Marinisomatota
Bacteria;Marinisomatota;UBA2242;UBA2242;JAFGTP01;JAIPHI01	OSALT_MAG290	93.41	0.59	3897297	12145						2	Bacteria	Marinisomatota
Bacteria;Myxococcota;B64-G9;B64-G9;B64-G9	OSALT_MAG158	94.64	5.51	6658219	24360						2	Bacteria	Myxococcota
Bacteria;Myxococcota;Bradymonadia;Bradymonadales;Bradymonadaceae	OSALT_MAG154	94.84	4.8	7069115	97301						5	Bacteria	Myxococcota	Bradymonadia	Bradymonadales	Bradymonadaceae
Bacteria;Myxococcota;Bradymonadia;Bradymonadales;Bradymonadaceae	OSALT_MAG168	83.18	3.59635	6123399	6386						5	Bacteria	Myxococcota	Bradymonadia	Bradymonadales	Bradymonadaceae
Bacteria;Myxococcota;Bradymonadia;Bradymonadales;Bradymonadaceae	OSALT_MAG326	79.04	3.86552	5408821	7330						5	Bacteria	Myxococcota	Bradymonadia	Bradymonadales	Bradymonadaceae
Bacteria;Myxococcota;Bradymonadia;Bradymonadales;Bradymonadaceae	OSALT_MAG311	68.06	2.065	4967977	2375						5	Bacteria	Myxococcota	Bradymonadia	Bradymonadales	Bradymonadaceae
Bacteria;Myxococcota;Bradymonadia;Bradymonadales;Bradymonadaceae;CAJXPB01	OSALT_MAG48	79.39	1.48619	3537100	10599	GCA_913057905.1	Bacteria;Myxococcota;Bradymonadia;Bradymonadales;Bradymonadaceae;CAJXPB01;CAJXPB01 sp913057905	0.8465	0.15		5	Bacteria	Myxococcota	Bradymonadia	Bradymonadales	Bradymonadaceae
Bacteria;Myxococcota;Bradymonadia;Bradymonadales;Bradymonadaceae;CAJXPB01	OSALT_MAG231	77.11	7.524	3568955	5763						5	Bacteria	Myxococcota	Bradymonadia	Bradymonadales	Bradymonadaceae
Bacteria;Myxococcota;Bradymonadia;Bradymonadales;Bradymonadaceae;CAJXPB01	OSALT_MAG122	53.76	0	2467971	8373						5	Bacteria	Myxococcota	Bradymonadia	Bradymonadales	Bradymonadaceae
Bacteria;Myxococcota;Bradymonadia;Bradymonadales;Bradymonadaceae;Persicimonas;Persicimonas caeni	OSALT_MAG380	61.02	7.83644	5340650	4269	GCF_006517175.1	Bacteria;Myxococcota;Bradymonadia;Bradymonadales;Bradymonadaceae;Persicimonas;Persicimonas caeni	0.9666	0.786		7	Bacteria	Myxococcota	Bradymonadia	Bradymonadales	WJMG01	Persicimonas	Persicimonas caeni
Bacteria;Myxococcota;Polyangia;HGW-17;JAJRWW01	OSALT_MAG310	72.13	3.9725	6521034	11607						3	Bacteria	Myxococcota	Polyangia
Bacteria;Myxococcota;Polyangia;HGW-17;SLPX01	OSALT_MAG332	84.26	2.56326	6950035	15808						4	Bacteria	Myxococcota	Polyangia		JAGXOH01
Bacteria;Myxococcota;Polyangia;HGW-17;SLPX01	OSALT_MAG216	81.95	4.0402	5879206	10540						3	Bacteria	Myxococcota	Polyangia
Bacteria;Myxococcota;Polyangia;Polyangiales	OSALT_MAG278	86	1.96682	5949153	6710						4	Bacteria	Myxococcota	Polyangia	Polyangiales
Bacteria;Myxococcota;Polyangia;Polyangiales;DAPKRP01;DAPKRP01;DAPKRP01 sp031800515	OSALT_MAG317	89.78	1.07339	5364357	16217	GCA_031800515.1	Bacteria;Myxococcota;Polyangia;Polyangiales;DAPKRP01;DAPKRP01;DAPKRP01 sp031800515	0.9751	0.832		4	Bacteria	Myxococcota	Polyangia	Polyangiales
Bacteria;Myxococcota;Polyangia;Polyangiales;Sandaracinaceae;DAPKRR01	OSALT_MAG276	64.09	6.1864	5790070	10207						5	Bacteria	Myxococcota	Polyangia	Polyangiales	Sandaracinaceae
Bacteria;Myxococcota;Polyangia;Polyangiales;SG8-38	OSALT_MAG296	57	1.81	4064772	3363						4	Bacteria	Myxococcota	Polyangia	Polyangiales
Bacteria;Myxococcota;WYAZ01;WYAZ01;WYAZ01;DAPKRQ01	OSALT_MAG152	82.92	3.888	5181546	10024						2	Bacteria	Myxococcota
Bacteria;Myxococcota;WYAZ01;WYAZ01;WYAZ01;DAPKRQ01;DAPKRQ01 sp031800475	OSALT_MAG199	89.96	6.1978	5475595	7766	GCA_031800475.1	Bacteria;Myxococcota;WYAZ01;WYAZ01;WYAZ01;DAPKRQ01;DAPKRQ01 sp031800475	0.9585	0.852		2	Bacteria	Myxococcota
Bacteria;Myxococcota;WYAZ01;WYAZ01;WYAZ01;JAHQVK01	OSALT_MAG273	54.76	2.76552	4912084	3354						2	Bacteria	Myxococcota
Bacteria;Omnitrophota;Koll11;Tantalellales;Tantalellaceae;WJMG01	OSALT_MAG384	91.94	2.82	2001948	11555						5	Bacteria	Omnitrophota	Koll11	Tantalellales	Tantalellaceae
Bacteria;Patescibacteriota;Dojkabacteria;CALFHW01	OSALT_MAG337	67.45	0	830391	34555						3	Bacteria	Patescibacteriota	Dojkabacteria
Bacteria;Patescibacteriota;Dojkabacteria;CALFHW01	OSALT_MAG346	51.83	9.18	1417365	3452						3	Bacteria	Patescibacteriota	Dojkabacteria
Bacteria;Patescibacteriota;Gracilibacteria;UBA1369;PNNO01	OSALT_MAG54	80.69	0.11	1142662	41312						3	Bacteria	Patescibacteriota	Gracilibacteria
Bacteria;Patescibacteriota;Gracilibacteria;UBA1369;PNNO01;JAUVDZ01	OSALT_MAG282	55.09	1.1	1588025	6754						3	Bacteria	Patescibacteriota	Gracilibacteria
Bacteria;Patescibacteriota;Gracilibacteria;UM-FILTER-43-11;UM-FILTER-43-11	OSALT_MAG126	75.93	1.85	1690629	20796						3	Bacteria	Patescibacteriota	Gracilibacteria
Bacteria;Patescibacteriota;Microgenomatia;UBA1400	OSALT_MAG237	77.43	0.34	1034460	19826						3	Bacteria	Patescibacteriota	Microgenomatia
Bacteria;Patescibacteriota;Microgenomatia;UBA1400;PJMF01;JAYEJP01	OSALT_MAG328	72.93	1.23	1319018	4877						3	Bacteria	Patescibacteriota	Microgenomatia
Bacteria;Patescibacteriota;Minisyncoccia;CAIUEV01;JAHKAQ01	OSALT_MAG377	70.55	2.565	1612384	26156						3	Bacteria	Patescibacteriota	Minisyncoccia
Bacteria;Patescibacteriota;Minisyncoccia;UBA9973;UBA918;OLB19	OSALT_MAG105	55.66	7.93644	3959090	1482						3	Bacteria	Patescibacteriota	Minisyncoccia
Bacteria;Patescibacteriota;Patescibacteriia;CAIXNZ01;CAIXNZ01;WJKP01	OSALT_MAG283	71.67	0.99	1050437	34996	GCA_014729025.1	Bacteria;Patescibacteriota;Patescibacteriia;CAIXNZ01;CAIXNZ01;WJKP01;WJKP01 sp014729025	0.8747	0.468		3	Bacteria	Patescibacteriota	Patescibacteriia
Bacteria;Patescibacteriota;Patescibacteriia;Patescibacteriales;JAGXOH01;JAGXOH01	OSALT_MAG360	50.31	2.466	674318	3436						4	Bacteria	Patescibacteriota	Patescibacteriia	Patescibacteriales
Bacteria;Patescibacteriota;Patescibacteriia;UBA9934;GWF2-40-263	OSALT_MAG267	74.75	1.98	1028426	577118						3	Bacteria	Patescibacteriota	Patescibacteriia
Bacteria;Patescibacteriota;Patescibacteriia;UBA9934;GWF2-40-263	OSALT_MAG254	67.72	0.99	845630	14365						3	Bacteria	Patescibacteriota	Patescibacteriia
Bacteria;Patescibacteriota;Patescibacteriia;VMEV01;VMEV01	OSALT_MAG362	60.81	4.52319	2075340	2939						3	Bacteria	Patescibacteriota	Patescibacteriia
Bacteria;Planctomycetota;Phycisphaerae;Phycisphaerales	OSALT_MAG372	51.38	2.84375	2749571	1706						4	Bacteria	Planctomycetota	Phycisphaerae	Phycisphaerales
Bacteria;Planctomycetota;Phycisphaerae;Phycisphaerales;UBA1924;JANQNW01	OSALT_MAG344	75.77	9.09	2231322	3166						4	Bacteria	Planctomycetota	Phycisphaerae	Phycisphaerales
Bacteria;Planctomycetota;Phycisphaerae;Phycisphaerales;Zrk34	OSALT_MAG329	85.07	3.55982	3403908	6350						4	Bacteria	Planctomycetota	Phycisphaerae	Phycisphaerales
Bacteria;Planctomycetota;Phycisphaerae;Phycisphaerales;Zrk34	OSALT_MAG265	79.27	2.975	3271291	2303						4	Bacteria	Planctomycetota	Phycisphaerae	Phycisphaerales
Bacteria;Planctomycetota;Phycisphaerae;Sedimentisphaerales	OSALT_MAG388	70.88	3.88	1778744	7306						4	Bacteria	Planctomycetota	Phycisphaerae	Sedimentisphaerales
Bacteria;Planctomycetota;Phycisphaerae;SM23-33;SM23-33	OSALT_MAG247	95.35	1.135	2999648	19641						3	Bacteria	Planctomycetota	Phycisphaerae
Bacteria;Planctomycetota;Phycisphaerae;SM23-33;SM23-33	OSALT_MAG103	80.48	2.11658	3110240	7028						3	Bacteria	Planctomycetota	Phycisphaerae
Bacteria;Planctomycetota;Phycisphaerae;SM23-33;SM23-33	OSALT_MAG355	72.39	4.36	3332205	11144						3	Bacteria	Planctomycetota	Phycisphaerae
Bacteria;Planctomycetota;Phycisphaerae;SM23-33;SM23-33	OSALT_MAG213	71.9	3.41	3311888	9112						3	Bacteria	Planctomycetota	Phycisphaerae
Bacteria;Planctomycetota;Phycisphaerae;SM23-33;SM23-33	OSALT_MAG136	55.3	4.55	3200148	4565						3	Bacteria	Planctomycetota	Phycisphaerae
Bacteria;Planctomycetota;Phycisphaerae;SM23-33;SM23-33;JAAAOJ01	OSALT_MAG67	84.09	0.07	2335576	6755						3	Bacteria	Planctomycetota	Phycisphaerae
Bacteria;Planctomycetota;Phycisphaerae;UBA1845;PWPN01	OSALT_MAG379	76.6	0.660132	3967581	2973						3	Bacteria	Planctomycetota	Phycisphaerae
Bacteria;Planctomycetota;Phycisphaerae;UBA1845;PWPN01;CALLOB01	OSALT_MAG294	54.69	0	3054348	4450						3	Bacteria	Planctomycetota	Phycisphaerae
Bacteria;Planctomycetota;Planctomycetia;Pirellulales;Pirellulaceae	OSALT_MAG253	87.74	5.768	4419092	3353						5	Bacteria	Planctomycetota	Planctomycetia	Pirellulales	Pirellulaceae
Bacteria;Planctomycetota;Planctomycetia;Pirellulales;Pirellulaceae;Stieleria	OSALT_MAG320	92.8	0	6060492	4050						6	Bacteria	Planctomycetota	Planctomycetia	Pirellulales	Pirellulaceae	Stieleria
Bacteria;Planctomycetota;Planctomycetia;Pirellulales;Pirellulaceae;Stieleria	OSALT_MAG308	61.97	5.43401	4299955	1986						6	Bacteria	Planctomycetota	Planctomycetia	Pirellulales	Pirellulaceae	Stieleria
Bacteria;Planctomycetota;Planctomycetia;Pirellulales;Thermoguttaceae	OSALT_MAG203	79.14	1.15	6425901	8654						5	Bacteria	Planctomycetota	Planctomycetia	Pirellulales	Thermoguttaceae
Bacteria;Planctomycetota;Planctomycetia;Pirellulales;Thermoguttaceae	OSALT_MAG258	64.1	7.112	3146812	3473						5	Bacteria	Planctomycetota	Planctomycetia	Pirellulales	Thermoguttaceae
Bacteria;Planctomycetota;SZUA-567;SZUA-567	OSALT_MAG347	79.87	3.872	2003074	5837						2	Bacteria	Planctomycetota
Bacteria;Planctomycetota;SZUA-567;SZUA-567;JAFGNG01	OSALT_MAG95	90.19	4.23488	3363270	10582						2	Bacteria	Planctomycetota
Bacteria;Planctomycetota;SZUA-567;SZUA-567;JAFGNG01	OSALT_MAG272	62.07	0	2803683	6308						2	Bacteria	Planctomycetota
Bacteria;Pseudomonadota;Alphaproteobacteria;Caulobacterales	OSALT_MAG206	57.44	5.28004	1719744	1478						4	Bacteria	Pseudomonadota	Alphaproteobacteria	Caulobacterales
Bacteria;Pseudomonadota;Alphaproteobacteria;Caulobacterales	OSALT_MAG163	54.8	0.903	1689514	1543						4	Bacteria	Pseudomonadota	Alphaproteobacteria	Caulobacterales
Bacteria;Pseudomonadota;Alphaproteobacteria;DSM-16000;Inquilinaceae	OSALT_MAG371	75.12	1.252	2626977	3654						5	Bacteria	Pseudomonadota	Alphaproteobacteria	DSM-16000	Inquilinaceae
Bacteria;Pseudomonadota;Alphaproteobacteria;DSM-16000;Inquilinaceae	OSALT_MAG262	64.99	1.28	2521326	8581						5	Bacteria	Pseudomonadota	Alphaproteobacteria	DSM-16000	Inquilinaceae
Bacteria;Pseudomonadota;Alphaproteobacteria;DSM-16000;Inquilinaceae	OSALT_MAG185	54.23	6.35897	2804973	2000						5	Bacteria	Pseudomonadota	Alphaproteobacteria	DSM-16000	Inquilinaceae
Bacteria;Pseudomonadota;Alphaproteobacteria;DSM-16000;Inquilinaceae	OSALT_MAG194	50.88	1.2326	2123242	1940						5	Bacteria	Pseudomonadota	Alphaproteobacteria	DSM-16000	Inquilinaceae
Bacteria;Pseudomonadota;Alphaproteobacteria;Geminicoccales;Geminicoccaceae;JAAAPF01	OSALT_MAG164	85.59	3.55223	3426492	6533	GCA_009908425.1	Bacteria;Pseudomonadota;Alphaproteobacteria;Geminicoccales;Geminicoccaceae;JAAAPF01;JAAAPF01 sp009908425	0.8683	0.218		5	Bacteria	Pseudomonadota	Alphaproteobacteria	Geminicoccales	Geminicoccaceae
Bacteria;Pseudomonadota;Alphaproteobacteria;Geminicoccales;Geminicoccaceae;JAAAPF01	OSALT_MAG46	61.13	1.15777	2894651	1560						5	Bacteria	Pseudomonadota	Alphaproteobacteria	Geminicoccales	Geminicoccaceae
Bacteria;Pseudomonadota;Alphaproteobacteria;Geminicoccales;Geminicoccaceae;JAAAPF01	OSALT_MAG176	50.59	1.27687	2366183	4464	GCA_009908425.1	Bacteria;Pseudomonadota;Alphaproteobacteria;Geminicoccales;Geminicoccaceae;JAAAPF01;JAAAPF01 sp009908425	0.879	0.158		5	Bacteria	Pseudomonadota	Alphaproteobacteria	Geminicoccales	Geminicoccaceae
Bacteria;Pseudomonadota;Alphaproteobacteria;Kiloniellales;DSM-21159;Algihabitans	OSALT_MAG275	57.97	0.775	2772272	13314	GCA_006969625.1	Bacteria;Pseudomonadota;Alphaproteobacteria;Kiloniellales;DSM-21159;Algihabitans;Algihabitans sp006969625	0.8458	0.179		6	Bacteria	Pseudomonadota	Alphaproteobacteria	Kiloniellales	DSM-21159	Algihabitans
Bacteria;Pseudomonadota;Alphaproteobacteria;Kiloniellales;Rhodovibrionaceae;CAJXKW01	OSALT_MAG252	71.41	2.75804	2918543	6560						5	Bacteria	Pseudomonadota	Alphaproteobacteria	Kiloniellales	Rhodovibrionaceae
Bacteria;Pseudomonadota;Alphaproteobacteria;Kiloniellales;Rhodovibrionaceae;CAJXKW01	OSALT_MAG117	61.85	1.564	2377438	4650						5	Bacteria	Pseudomonadota	Alphaproteobacteria	Kiloniellales	Rhodovibrionaceae
Bacteria;Pseudomonadota;Alphaproteobacteria;Kiloniellales;Rhodovibrionaceae;Rhodovibrio	OSALT_MAG03	93.71	0.668616	3315976	8013	GCA_034521655.1	Bacteria;Pseudomonadota;Alphaproteobacteria;Kiloniellales;Rhodovibrionaceae;Rhodovibrio;Rhodovibrio sp034521655	0.9037	0.398		6	Bacteria	Pseudomonadota	Alphaproteobacteria	Kiloniellales	Rhodovibrionaceae	Rhodovibrio
Bacteria;Pseudomonadota;Alphaproteobacteria;Kiloniellales;Rhodovibrionaceae;Rhodovibrio	OSALT_MAG172	77.37	1.79649	3371393	5578						6	Bacteria	Pseudomonadota	Alphaproteobacteria	Kiloniellales	Rhodovibrionaceae	Rhodovibrio
Bacteria;Pseudomonadota;Alphaproteobacteria;Kiloniellales;Rhodovibrionaceae;Rhodovibrio	OSALT_MAG89	72.27	3.48017	3768907	3005	GCA_034521655.1	Bacteria;Pseudomonadota;Alphaproteobacteria;Kiloniellales;Rhodovibrionaceae;Rhodovibrio;Rhodovibrio sp034521655	0.8951	0.16		6	Bacteria	Pseudomonadota	Alphaproteobacteria	Kiloniellales	Rhodovibrionaceae	Rhodovibrio
Bacteria;Pseudomonadota;Alphaproteobacteria;Kiloniellales;Rhodovibrionaceae;Rhodovibrio	OSALT_MAG56	69.11	1.82848	4480056	1984						6	Bacteria	Pseudomonadota	Alphaproteobacteria	Kiloniellales	Rhodovibrionaceae	Rhodovibrio
Bacteria;Pseudomonadota;Alphaproteobacteria;Kiloniellales;Rhodovibrionaceae;Rhodovibrio	OSALT_MAG52	68.08	1.60695	3571998	2983	GCF_016583645.1	Bacteria;Pseudomonadota;Alphaproteobacteria;Kiloniellales;Rhodovibrionaceae;Rhodovibrio;Rhodovibrio sodomensis	0.899	0.192		6	Bacteria	Pseudomonadota	Alphaproteobacteria	Kiloniellales	Rhodovibrionaceae	Rhodovibrio
Bacteria;Pseudomonadota;Alphaproteobacteria;Kiloniellales;Rhodovibrionaceae;Rhodovibrio	OSALT_MAG141	62.31	4.1531	4032578	5033						6	Bacteria	Pseudomonadota	Alphaproteobacteria	Kiloniellales	Rhodovibrionaceae	Rhodovibrio
Bacteria;Pseudomonadota;Alphaproteobacteria;Micavibrionales	OSALT_MAG160	63.94	1.29992	1688008	2620						4	Bacteria	Pseudomonadota	Alphaproteobacteria	Micavibrionales
Bacteria;Pseudomonadota;Alphaproteobacteria;Micavibrionales;Micavibrionaceae	OSALT_MAG315	80.82	1.16	1643589	2715						5	Bacteria	Pseudomonadota	Alphaproteobacteria	Micavibrionales	Micavibrionaceae
Bacteria;Pseudomonadota;Alphaproteobacteria;Rhizobiales;Rhodomicrobiaceae;Dichotomicrobium	OSALT_MAG187	64.87	4.78526	2359122	2004						6	Bacteria	Pseudomonadota	Alphaproteobacteria	Rhizobiales	Rhodomicrobiaceae	Dichotomicrobium
Bacteria;Pseudomonadota;Alphaproteobacteria;Rhodobacterales;Rhodobacteraceae;Roseibacterium	OSALT_MAG71	77.65	2.208	2716208	6296						6	Bacteria	Pseudomonadota	Alphaproteobacteria	Rhodobacterales	Rhodobacteraceae	Roseibacterium
Bacteria;Pseudomonadota;Alphaproteobacteria;Rhodobacterales;Rhodobacteraceae;Roseibacterium	OSALT_MAG83	57.14	1.08916	2619865	4253						6	Bacteria	Pseudomonadota	Alphaproteobacteria	Rhodobacterales	Rhodobacteraceae	Roseibacterium
Bacteria;Pseudomonadota;Alphaproteobacteria;Rhodobacterales;Rhodobacteraceae;Thermohalobaculum	OSALT_MAG129	79.28	3.51854	3133788	6562						6	Bacteria	Pseudomonadota	Alphaproteobacteria	Rhodobacterales	Rhodobacteraceae	Thermohalobaculum
Bacteria;Pseudomonadota;Alphaproteobacteria;Rhodobacterales;Rhodobacteraceae;Thermohalobaculum	OSALT_MAG228	71.02	7.87565	2792050	6232						6	Bacteria	Pseudomonadota	Alphaproteobacteria	Rhodobacterales	Rhodobacteraceae	Thermohalobaculum
Bacteria;Pseudomonadota;Gammaproteobacteria	OSALT_MAG234	94.63	1.85431	3717446	12359						3	Bacteria	Pseudomonadota	Gammaproteobacteria
Bacteria;Pseudomonadota;Gammaproteobacteria;JAUIAT01;JAUIAT01	OSALT_MAG243	57.36	1.485	7729552	1987						3	Bacteria	Pseudomonadota	Gammaproteobacteria
Bacteria;Pseudomonadota;Gammaproteobacteria;Pseudomonadales;Azotimanducaceae;JAZBPF01	OSALT_MAG208	79.41	2.26966	3010736	6618	GCA_036351515.1	Bacteria;Pseudomonadota;Gammaproteobacteria;Pseudomonadales;Azotimanducaceae;JAZBPF01;JAZBPF01 sp036351515	0.9106	0.581		5	Bacteria	Pseudomonadota	Gammaproteobacteria	Pseudomonadales	Azotimanducaceae
Bacteria;Pseudomonadota;Gammaproteobacteria;Pseudomonadales;Azotimanducaceae;UBA7803	OSALT_MAG382	54.07	3.28	3467617	4699						5	Bacteria	Pseudomonadota	Gammaproteobacteria	Pseudomonadales	Azotimanducaceae
Bacteria;Pseudomonadota;Gammaproteobacteria;Thiohalorhabdales	OSALT_MAG289	51.36	4.85193	2165530	2286						4	Bacteria	Pseudomonadota	Gammaproteobacteria	Thiohalorhabdales
Bacteria;Pseudomonadota;Gammaproteobacteria;Thiohalorhabdales;Thiohalorhabdaceae;Thiohalorhabdus	OSALT_MAG93	89.58	0.068	2450216	12655	GCA_035267605.1	Bacteria;Pseudomonadota;Gammaproteobacteria;Thiohalorhabdales;Thiohalorhabdaceae;Thiohalorhabdus;Thiohalorhabdus sp035267605	0.8693	0.274		6	Bacteria	Pseudomonadota	Gammaproteobacteria	Thiohalorhabdales	Thiohalorhabdaceae	Thiohalorhabdus
Bacteria;Pseudomonadota;Gammaproteobacteria;Xanthomonadales;Wenzhouxiangellaceae;GCA-2722315	OSALT_MAG73	77.14	1.96727	2601009	5904						5	Bacteria	Pseudomonadota	Gammaproteobacteria	Xanthomonadales	Wenzhouxiangellaceae
Bacteria;Pseudomonadota;Gammaproteobacteria;Xanthomonadales;Wenzhouxiangellaceae;GCA-2722315	OSALT_MAG63	72.02	1.82277	2377850	6599						5	Bacteria	Pseudomonadota	Gammaproteobacteria	Xanthomonadales	Wenzhouxiangellaceae
Bacteria;Pseudomonadota;Gammaproteobacteria;Xanthomonadales;Wenzhouxiangellaceae;GCA-2722315	OSALT_MAG202	56.33	4.92287	2222691	1996						5	Bacteria	Pseudomonadota	Gammaproteobacteria	Xanthomonadales	Wenzhouxiangellaceae
Bacteria;Pseudomonadota;Gammaproteobacteria;Xanthomonadales;Wenzhouxiangellaceae;GCA-2722315	OSALT_MAG204	56.23	5.66695	3913093	2821						5	Bacteria	Pseudomonadota	Gammaproteobacteria	Xanthomonadales	Wenzhouxiangellaceae
Bacteria;Pseudomonadota;Gammaproteobacteria;Xanthomonadales;Wenzhouxiangellaceae;Wenzhouxiangella	OSALT_MAG33	68.66	1.39912	2332387	9581						6	Bacteria	Pseudomonadota	Gammaproteobacteria	Xanthomonadales	Wenzhouxiangellaceae	Wenzhouxiangella
Bacteria;Pseudomonadota;Gammaproteobacteria;XJ16;Halofilaceae;Halofilum	OSALT_MAG143	84.95	1.06161	3027104	8232						5	Bacteria	Pseudomonadota	Gammaproteobacteria		Halofilaceae	Halofilum
Bacteria;RBG-13-61-14;RBG-13-61-14;RBG-13-61-14;DATKZS01	OSALT_MAG375	54.02	1.26	2259310	1834						1	Bacteria
Bacteria;RBG-13-66-14;RBG-13-66-14;RBG-13-66-14;RBG-13-66-14;WJLX01	OSALT_MAG47	93.39	1.12	2826105	28155	GCA_014728225.1	Bacteria;RBG-13-66-14;RBG-13-66-14;RBG-13-66-14;RBG-13-66-14;WJLX01;WJLX01 sp014728225	0.9402	0.788		1	Bacteria
Bacteria;Spirochaetota;B62-G9;B62-G9;DRHN01	OSALT_MAG285	50.56	0.1	1966558	2054						2	Bacteria	Spirochaetota
Bacteria;Spirochaetota;Spirochaetia;DSM-16054;Sediminispirochaetaceae	OSALT_MAG170	95.45	1.432	3932619	10804						5	Bacteria	Spirochaetota	Spirochaetia	DSM-16054	Sediminispirochaetaceae
Bacteria;Spirochaetota;Spirochaetia;DSM-16054;Sediminispirochaetaceae	OSALT_MAG51	90.15	1.14	3714476	13324						5	Bacteria	Spirochaetota	Spirochaetia	DSM-16054	Sediminispirochaetaceae
Bacteria;Spirochaetota;Spirochaetia;DSM-16054;Sediminispirochaetaceae	OSALT_MAG157	64.52	0	2189867	6700						5	Bacteria	Spirochaetota	Spirochaetia	DSM-16054	Sediminispirochaetaceae
Bacteria;Spirochaetota;Spirochaetia;DSM-27196	OSALT_MAG220	77.82	4.75366	4714750	5529						4	Bacteria	Spirochaetota	Spirochaetia	DSM-27196
Bacteria;Spirochaetota;Spirochaetia;DSM-27196	OSALT_MAG148	73.58	2.33795	2715784	4989						4	Bacteria	Spirochaetota	Spirochaetia	DSM-27196
Bacteria;Spirochaetota;Spirochaetia;DSM-27196	OSALT_MAG263	73.39	2.49066	2730093	3776						4	Bacteria	Spirochaetota	Spirochaetia	DSM-27196
Bacteria;Spirochaetota;Spirochaetia;DSM-27196;Alkalispirochaetaceae	OSALT_MAG245	87.17	4.70563	3862883	6153						5	Bacteria	Spirochaetota	Spirochaetia	DSM-27196	Alkalispirochaetaceae
Bacteria;Spirochaetota;Spirochaetia;DSM-27196;PWMO01	OSALT_MAG251	63.13	4.81488	2227134	4392						4	Bacteria	Spirochaetota	Spirochaetia	DSM-27196
Bacteria;Spirochaetota;Spirochaetia;DSM-27196;PWMO01	OSALT_MAG334	59.97	0.8	1550675	2413						4	Bacteria	Spirochaetota	Spirochaetia	DSM-27196
Bacteria;Spirochaetota;Spirochaetia;DSM-27196;PWMO01	OSALT_MAG140	56.79	0.449	4268233	4693						4	Bacteria	Spirochaetota	Spirochaetia	DSM-27196
Bacteria;Spirochaetota;Spirochaetia;DSM-27196;PWMO01;JAAAOH01	OSALT_MAG249	84.83	5.63361	3586228	5968						4	Bacteria	Spirochaetota	Spirochaetia	DSM-27196
Bacteria;Spirochaetota;Spirochaetia;DSM-27196;PWMO01;JAAAOH01	OSALT_MAG49	82.05	7.35392	2773944	2827						4	Bacteria	Spirochaetota	Spirochaetia	DSM-27196
Bacteria;Spirochaetota;Spirochaetia;DSM-27196;PWMO01;JAAAOH01	OSALT_MAG87	80.17	5.29328	2841591	2529						4	Bacteria	Spirochaetota	Spirochaetia	DSM-27196
Bacteria;Spirochaetota;Spirochaetia;DSM-27196;PWMO01;JAAAOH01	OSALT_MAG374	69.78	3.22487	3239261	6513						4	Bacteria	Spirochaetota	Spirochaetia	DSM-27196
Bacteria;Spirochaetota;Spirochaetia;DSM-27196;PXBQ01	OSALT_MAG186	85.74	8.22467	5242464	6807						4	Bacteria	Spirochaetota	Spirochaetia	DSM-27196
Bacteria;Spirochaetota;Spirochaetia;DSM-27196;SLST01;SLST01	OSALT_MAG226	96.61	5.33312	5584895	9931						3	Bacteria	Spirochaetota	Spirochaetia
Bacteria;Spirochaetota;Spirochaetia;DSM-27196;SLST01;SLST01	OSALT_MAG250	80.02	5.92926	3021889	2161						4	Bacteria	Spirochaetota	Spirochaetia	DSM-27196
Bacteria;Spirochaetota;Spirochaetia;DSM-27196;SLST01;SLST01	OSALT_MAG330	56.77	5.89306	2348574	1654						4	Bacteria	Spirochaetota	Spirochaetia	DSM-27196
Bacteria;Spirochaetota;Spirochaetia;DTKZ01	OSALT_MAG351	73.61	3.80378	3329738	5722						3	Bacteria	Spirochaetota	Spirochaetia
Bacteria;Spirochaetota;Spirochaetia;SPDA01	OSALT_MAG284	89.55	2.64	4106412	10953						3	Bacteria	Spirochaetota	Spirochaetia
Bacteria;Spirochaetota;Spirochaetia;SPDA01;JAJSAL01	OSALT_MAG102	97.63	2.6625	3937418	7544						3	Bacteria	Spirochaetota	Spirochaetia
Bacteria;Spirochaetota;Spirochaetia;SPDA01;JAJSAL01	OSALT_MAG225	92.2	3.45	3739183	8677						3	Bacteria	Spirochaetota	Spirochaetia
Bacteria;Spirochaetota;Spirochaetia;SPDA01;JAJSAL01	OSALT_MAG188	53.86	2.3	2459954	3171						3	Bacteria	Spirochaetota	Spirochaetia
Bacteria;Spirochaetota;UBA4802;UBA4802;UBA5550	OSALT_MAG155	86.81	1.12322	2853970	14212						2	Bacteria	Spirochaetota
Bacteria;T1Sed10-126;T1Sed10-126;T1Sed10-126	OSALT_MAG393	65.22	0	1457227	1606						1	Bacteria
Bacteria;Verrucomicrobiota;Kiritimatiellia;UBA8416	OSALT_MAG248	69.74	0	1854104	5775						3	Bacteria	Verrucomicrobiota	Kiritimatiellia
Bacteria;Verrucomicrobiota;Verrucomicrobiia;Opitutales	OSALT_MAG370	62.39	2.31	1874155	2049						4	Bacteria	Verrucomicrobiota	Verrucomicrobiia	Opitutales
Bacteria;Verrucomicrobiota;Verrucomicrobiia;Opitutales	OSALT_MAG361	54.99	0.68	1653678	3365						4	Bacteria	Verrucomicrobiota	Verrucomicrobiia	Opitutales
Bacteria;Verrucomicrobiota;Verrucomicrobiia;Opitutales;Puniceicoccaceae;Puniceicoccus	OSALT_MAG368	62.5	4.615	2085829	1742						6	Bacteria	Verrucomicrobiota	Verrucomicrobiia	Opitutales	Puniceicoccaceae	Puniceicoccus
Bacteria;Verrucomicrobiota;Verrucomicrobiia;Verrucomicrobiales	OSALT_MAG236	53.04	0.81	3695899	4431						4	Bacteria	Verrucomicrobiota	Verrucomicrobiia	Verrucomicrobiales
Bacteria;Verrucomicrobiota;Verrucomicrobiia;Verrucomicrobiales	OSALT_MAG298	51.73	1.338	3532058	1798						4	Bacteria	Verrucomicrobiota	Verrucomicrobiia	Verrucomicrobiales
Bacteria;Zhuqueibacterota;Zhuqueibacteria;Residuimicrobiales;Oceaniaggregativiventaceae	OSALT_MAG369	86.2	3.16	5622537	10473						5	Bacteria	Zhuqueibacterota	Zhuqueibacteria	Residuimicrobiales	Oceaniaggregativiventaceae
Bacteria;Zhuqueibacterota;Zhuqueibacteria;Residuimicrobiales;Oceaniaggregativiventaceae;Oceaniaggregativivens_A	OSALT_MAG341	92.24	2.8	5184081	57388	GCA_014728085.1	Bacteria;Zhuqueibacterota;Zhuqueibacteria;Residuimicrobiales;Oceaniaggregativiventaceae;Oceaniaggregativivens_A;Oceaniaggregativivens_A secundus	0.9078	0.651		6	Bacteria	Zhuqueibacterota	Zhuqueibacteria	Residuimicrobiales	Oceaniaggregativiventaceae	Oceaniaggregativivens_A
Bacteria;Zhuqueibacterota;Zhuqueibacteria;Residuimicrobiales;Oceaniaggregativiventaceae;Oceaniaggregativivens;Oceaniaggregativivens primus	OSALT_MAG299	84.55	2.55	4461575	21041	GCA_014728115.1	Bacteria;Zhuqueibacterota;Zhuqueibacteria;Residuimicrobiales;Oceaniaggregativiventaceae;Oceaniaggregativivens;Oceaniaggregativivens primus	0.9764	0.872		7	Bacteria	Zhuqueibacterota	Zhuqueibacteria	Residuimicrobiales	Oceaniaggregativiventaceae	Oceaniaggregativivens	Oceaniaggregativivens primus
Bacteria;Zixibacteria;MSB-5A5;GN15;FEB-12;DAOSXA01	OSALT_MAG305	74.27	6.59	2880276	3635						2	Bacteria	Zixibacteria
Bacteria;Zixibacteria;MSB-5A5;GN15;FEB-12;WJKG01	OSALT_MAG340	59.49	6.83686	2453974	8640	GCA_014729205.1	Bacteria;Zixibacteria;MSB-5A5;GN15;FEB-12;WJKG01;WJKG01 sp014729205	0.9314	0.582		2	Bacteria	Zixibacteria
Bacteria;Zixibacteria;MSB-5A5;JAABVY01;JAABVY01;WJMC01;WJMC01 sp014728145	OSALT_MAG354	83.7	4.245	2744255	3616	GCA_014728145.1	Bacteria;Zixibacteria;MSB-5A5;JAABVY01;JAABVY01;WJMC01;WJMC01 sp014728145	0.9808	0.873		2	Bacteria	Zixibacteria
